# Supplementary material for: Dynamic changes in the transcriptome of tropical region-originated king grasses in response to cold stress
Source: Front Plant Sci. 2025 Feb 18;16:1511466. doi: 10.3389/fpls.2025.1511466 (PMC11876387; doi:10.3389/fpls.2025.1511466)
Supplement: Supplementary file 5 [file Table1.xlsx]

## Sheet: Sheet1
Table S1. The primers of 13 ICE-CBF-COR genes for qRT-PCR validation
	Sense primer	Anti-sense primer
BZR1.1	5' GGATGAAGACAGACTGGGACG 3'	5' CCGGCGTGCACATCCTC 3'
BZR1.2	5' TGGTCCTTCATCTCCGACTTAC 3'	5' CACTCCTCGTGTATCCGTTCC 3'
CBF1.1	5' CGCCTGCCTCAACTTCG 3'	5' GACGCCGACGCCAACTC 3'
CBF1.2	5' TGCCTCAACTTCGCCGAC 3'	5' GCGCCTTCACATTCACTCG 3'
CBF1.3	5' GGTGGGTGTGCGAGGTG 3'	5' GGAGTCGGCGAAGTTGAGG 3'
CBF2	5' TCCAGGAGGTTCCCCCG 3'	5' CCTCAGCCGTATTGTAAGTTCC 3'
CBF3.1	5' CCAGATCAAGAAGGAGATGATGG 3'	5' AACGTGCCGAGCCAGAAG 3'
CBF3.2	5' AACCTGCCTCAACTTCGCC 3'	5' CGCCGCCTTCACATTCA 3'
EIN3.1	5' GGGCAAGCCTGTGAGCG 3'	5' TTCTCCAGCGGGTAGCG 3'
EIN3.2	5' TTCGGATAATATCAGAGCGTGG 3'	5' GTGACGAAAGCAGAGAACCCA 3'
ICE1	5' GGGCAGAAAGGTGGGTTC 3'	5' GCAAGTAGAGGCGGTCATTTAG 3'
MYB15	5' AGCGATGGGATCACAAGGC 3'	5' TCCATATATTGCCAATGTCTCG 3'
SOC1	5' CGCTCGTCGTCTTCTCCC 3'	5' TTGCTGCTGACATTATCCTTTG 3'
