# Supplementary material for: Dynamic changes in the transcriptome of tropical region-originated king grasses in response to cold stress
Source: Front Plant Sci. 2025 Feb 18;16:1511466. doi: 10.3389/fpls.2025.1511466 (PMC11876387; doi:10.3389/fpls.2025.1511466)
Supplement: Supplementary file 6 [file Table2.xlsx]

## Sheet: Sheet2
Gene			T0		T1		T2		T3		T4		T5		T6		T7		T8
		Replication	Actin	Target0	Actin	Target1	Actin	Target2	Actin	Target3	Actin	Target4	Actin	Target5	Actin	Target6	Actin	Target7	Actin	Target8
ICE1	CT	Rep1	21.75	29.25	21.26	28.23	21.29	27.75	21.42	29.28	20.74	28.93	20.82	27.95	21.58	28.61	21.93	28.19	21.52	28.04
		Rep2	21.55	29.2	21.68	28.66	21.32	27.97	21.42	29.26	20.87	29.07	21.26	28.12	21.32	28.06	22.04	28.39	21.21	27.89
		Rep3	21.86	29.55	21.65	28.57	21.14	27.56	21.17	29.02	20.92	29.09	21.15	28.25	21.51	28.23	22	28.25	21.8	28.16
	△CT	Rep1		7.5		6.97		6.46		7.86		8.19		7.13		7.03		6.26		6.52
		Rep2		7.65		6.98		6.65		7.84		8.2		6.86		6.74		6.35		6.68
		Rep3		7.69		6.92		6.42		7.85		8.17		7.1		6.72		6.25		6.36
	Average(CK△CT)			7.61333		7.61333		7.61333		7.61333		7.61333		7.61333		7.61333		7.61333		7.61333
	△△CT	Rep1		-0.113333		-0.643333		-1.15333		0.246667		0.576667		-0.483333		-0.583333		-1.35333		-1.09333
		Rep2		0.0366667		-0.633333		-0.963333		0.226667		0.586667		-0.753333		-0.873333		-1.26333		-0.933333
		Rep3		0.0766667		-0.693333		-1.19333		0.236667		0.556667		-0.513333		-0.893333		-1.36333		-1.25333
	2-△△CT(power)	Rep1		1.08172		1.56193		2.22427		0.842842		0.670511		1.39797		1.49831		2.55502		2.13366
		Rep2		0.974905		1.55114		1.94981		0.854607		0.66588		1.68568		1.83189		2.4005		1.90968
		Rep3		0.948246		1.61702		2.2868		0.848704		0.679871		1.42734		1.85746		2.57279		2.38392
	Average(2-△△CT(power))			1.00163		1.5767		2.15363		0.848718		0.672087		1.50367		1.72922		2.50943		2.14242
	STD			0.0706372		0.0353301		0.17926		0.00588283		0.00712769		0.158314		0.200385		0.0947602		0.237238
			T0		T1		T2		T3		T4		T5		T6		T7		T8
		Replication	Actin	Target0	Actin	Target1	Actin	Target2	Actin	Target3	Actin	Target4	Actin	Target5	Actin	Target6	Actin	Target7	Actin	Target8
CBF3.1	CT	Rep1	21.75	29.05	21.26	28.61	21.29	28.59	21.42	26.4	20.74	20.39	20.82	20.46	21.58	20.47	21.93	20.92	21.52	20.35
		Rep2	21.55	28.9	21.68	29.02	21.32	28.7	21.42	26.32	20.87	20.41	21.26	20.97	21.32	20.1	22.04	21.16	21.21	20.1
		Rep3	21.86	29.28	21.65	29.01	21.14	28.5	21.17	26.18	20.92	20.5	21.15	20.86	21.51	20.52	22	21.13	21.8	20.59
	△CT	Rep1		7.3		7.35		7.3		4.98		-0.35		-0.36		-1.11		-1.01		-1.17
		Rep2		7.35		7.34		7.38		4.9		-0.46		-0.29		-1.22		-0.88		-1.11
		Rep3		7.42		7.36		7.36		5.01		-0.42		-0.29		-0.99		-0.87		-1.21
	Average(CK△CT)			7.35667		7.35667		7.35667		7.35667		7.35667		7.35667		7.35667		7.35667		7.35667
	△△CT	Rep1		-0.0566667		-0.00666667		-0.0566667		-2.37667		-7.70667		-7.71667		-8.46667		-8.36667		-8.52667
		Rep2		-0.00666667		-0.0166667		0.0233333		-2.45667		-7.81667		-7.64667		-8.57667		-8.23667		-8.46667
		Rep3		0.0633333		0.00333333		0.00333333		-2.34667		-7.77667		-7.64667		-8.34667		-8.22667		-8.56667
	2-△△CT(power)	Rep1		1.04006		1.00463		1.04006		5.19335		208.9		210.353		353.77		330.079		368.793
		Rep2		1.00463		1.01162		0.983957		5.48947		225.45		200.39		381.798		301.636		353.77
		Rep3		0.95705		0.997692		0.997692		5.08648		219.286		200.39		325.535		299.553		379.161
	Average(2-△△CT(power))			1.00058		1.00465		1.00724		5.25643		217.879		203.711		353.701		310.423		367.241
	STD			0.0416528		0.00696365		0.029244		0.20877		8.3646		5.75198		28.1319		17.0546		12.7666
			T0		T1		T2		T3		T4		T5		T6		T7		T8
		Replication	Actin	Target0	Actin	Target1	Actin	Target2	Actin	Target3	Actin	Target4	Actin	Target5	Actin	Target6	Actin	Target7	Actin	Target8
EIN3.2	CT	Rep1	21.75	25.4	21.26	25.17	21.29	25.19	21.42	25.15	20.74	24.13	20.82	23.48	21.58	24.42	21.93	24.07	21.52	23.44
		Rep2	21.55	25.35	21.68	25.39	21.32	25.04	21.42	25.11	20.87	24.15	21.26	23.81	21.32	24.19	22.04	24.14	21.21	23.29
		Rep3	21.86	25.62	21.65	25.52	21.14	24.81	21.17	24.82	20.92	24.15	21.15	23.7	21.51	24.45	22	24.15	21.8	23.65
	△CT	Rep1		3.65		3.91		3.9		3.73		3.39		2.66		2.84		2.14		1.92
		Rep2		3.8		3.71		3.72		3.69		3.28		2.55		2.87		2.1		2.08
		Rep3		3.76		3.87		3.67		3.65		3.23		2.55		2.94		2.15		1.85
	Average(CK△CT)			3.73667		3.73667		3.73667		3.73667		3.73667		3.73667		3.73667		3.73667		3.73667
	△△CT	Rep1		-0.0866667		0.173333		0.163333		-0.00666667		-0.346667		-1.07667		-0.896667		-1.59667		-1.81667
		Rep2		0.0633333		-0.0266667		-0.0166667		-0.0466667		-0.456667		-1.18667		-0.866667		-1.63667		-1.65667
		Rep3		0.0233333		0.133333		-0.0666667		-0.0866667		-0.506667		-1.18667		-0.796667		-1.58667		-1.88667
	2-△△CT(power)	Rep1		1.06191		0.886791		0.89296		1.00463		1.27162		2.10916		1.86176		3.02444		3.52266
		Rep2		0.95705		1.01866		1.01162		1.03288		1.37237		2.27626		1.82344		3.10947		3.15287
		Rep3		0.983957		0.911722		1.04729		1.06191		1.42076		2.27626		1.73708		3.00355		3.6978
	Average(2-△△CT(power))			1.00097		0.939057		0.983958		1.03314		1.35492		2.22056		1.80743		3.04582		3.45778
	STD			0.0544635		0.070053		0.0808002		0.028642		0.0760882		0.096478		0.0638626		0.056103		0.278197
			T0		T1		T2		T3		T4		T5		T6		T7		T8
		Replication	Actin	Target0	Actin	Target1	Actin	Target2	Actin	Target3	Actin	Target4	Actin	Target5	Actin	Target6	Actin	Target7	Actin	Target8
BZR1.1	CT	Rep1	21.75	26	21.26	26.77	21.29	26.05	21.42	26.96	20.74	26.03	20.82	25.66	21.58	25.59	21.93	25.18	21.52	24.39
		Rep2	21.55	25.95	21.68	27.03	21.32	26.26	21.42	26.75	20.87	26.36	21.26	25.51	21.32	25.12	22.04	25.43	21.21	24.31
		Rep3	21.86	26.23	21.65	27.02	21.14	26.01	21.17	26.59	20.92	26.17	21.15	25.19	21.51	25.26	22	25.31	21.8	24.77
	△CT	Rep1		4.25		5.51		4.76		5.54		5.29		4.84		4.01		3.25		2.87
		Rep2		4.4		5.35		4.94		5.33		5.49		4.25		3.8		3.39		3.1
		Rep3		4.37		5.37		4.87		5.42		5.25		4.04		3.75		3.31		2.97
	Average(CK△CT)			4.34		4.34		4.34		4.34		4.34		4.34		4.34		4.34		4.34
	△△CT	Rep1		-0.09		1.17		0.42		1.2		0.95		0.5		-0.33		-1.09		-1.47
		Rep2		0.06		1.01		0.6		0.99		1.15		-0.09		-0.54		-0.95		-1.24
		Rep3		0.03		1.03		0.53		1.08		0.91		-0.3		-0.59		-1.03		-1.37
	2-△△CT(power)	Rep1		1.06437		0.444421		0.747425		0.435275		0.517632		0.707107		1.25701		2.12874		2.77022
		Rep2		0.959264		0.496546		0.659754		0.503478		0.450625		1.06437		1.45397		1.93187		2.36199
		Rep3		0.97942		0.48971		0.692555		0.473029		0.532185		1.23114		1.50525		2.04202		2.58471
	Average(2-△△CT(power))			1.00102		0.476893		0.699911		0.470594		0.500148		1.00087		1.40541		2.03421		2.5723
	STD			0.0557824		0.0283279		0.0442959		0.0341664		0.0435005		0.267727		0.131048		0.0986661		0.204399
			T0		T1		T2		T3		T4		T5		T6		T7		T8
		Replication	Actin	Target0	Actin	Target1	Actin	Target2	Actin	Target3	Actin	Target4	Actin	Target5	Actin	Target6	Actin	Target7	Actin	Target8
CBF3.2	CT	Rep1	21.75	27.1	21.26	25.31	21.29	25.57	21.42	24.18	20.74	22.28	20.82	22.34	21.58	22.4	21.93	23.39	21.52	22.99
		Rep2	21.55	27.02	21.68	25.68	21.32	25.89	21.42	24.45	20.87	22.48	21.26	22.82	21.32	22.22	22.04	23.49	21.21	22.83
		Rep3	21.86	27.15	21.65	25.42	21.14	25.51	21.17	24.01	20.92	22.49	21.15	22.61	21.51	22.59	22	23.68	21.8	23.15
	△CT	Rep1		5.35		4.05		4.28		2.76		1.54		1.52		0.82		1.46		1.47
		Rep2		5.47		4		4.57		3.03		1.61		1.56		0.9		1.45		1.62
		Rep3		5.29		3.77		4.37		2.84		1.57		1.46		1.08		1.68		1.35
	Average(CK△CT)			5.37		5.37		5.37		5.37		5.37		5.37		5.37		5.37		5.37
	△△CT	Rep1		-0.02		-1.32		-1.09		-2.61		-3.83		-3.85		-4.55		-3.91		-3.9
		Rep2		0.1		-1.37		-0.8		-2.34		-3.76		-3.81		-4.47		-3.92		-3.75
		Rep3		-0.08		-1.6		-1		-2.53		-3.8		-3.91		-4.29		-3.69		-4.02
	2-△△CT(power)	Rep1		1.01396		2.49666		2.12874		6.10504		14.2215		14.42		23.4254		15.0324		14.9285
		Rep2		0.933033		2.58471		1.7411		5.06303		13.5479		14.0257		22.1618		15.1369		13.4543
		Rep3		1.05702		3.03143		2		5.77572		13.9288		15.0324		19.5622		12.9063		16.2234
	Average(2-△△CT(power))			1.00134		2.70427		1.95661		5.64793		13.8994		14.4927		21.7165		14.3585		14.8687
	STD			0.062949		0.286734		0.197428		0.53263		0.33774		0.507257		1.96968		1.25877		1.38547
			T0		T1		T2		T3		T4		T5		T6		T7		T8
		Replication	Actin	Target0	Actin	Target1	Actin	Target2	Actin	Target3	Actin	Target4	Actin	Target5	Actin	Target6	Actin	Target7	Actin	Target8
CBF1.2	CT	Rep1	21.75	30.25	21.26	29.83	21.29	29.79	21.42	27.12	20.74	24.16	20.82	24.52	21.58	24.22	21.93	24.81	21.52	24.56
		Rep2	21.55	30.16	21.68	30.14	21.32	29.83	21.42	26.93	20.87	24.47	21.26	24.27	21.32	24.03	22.04	25.09	21.21	24.45
		Rep3	21.86	30.28	21.65	30.16	21.14	29.65	21.17	26.75	20.92	24.43	21.15	24.4	21.51	24.32	22	24.64	21.8	25.12
	△CT	Rep1		8.5		8.57		8.5		5.7		3.42		3.7		2.64		2.88		3.04
		Rep2		8.61		8.46		8.51		5.51		3.6		3.01		2.71		3.05		3.24
		Rep3		8.42		8.51		8.51		5.58		3.51		3.25		2.81		2.64		3.32
	Average(CK△CT)			8.51		8.51		8.51		8.51		8.51		8.51		8.51		8.51		8.51
	△△CT	Rep1		-0.01		0.06		-0.01		-2.81		-5.09		-4.81		-5.87		-5.63		-5.47
		Rep2		0.1		-0.05		0		-3		-4.91		-5.5		-5.8		-5.46		-5.27
		Rep3		-0.09		0		0		-2.93		-5		-5.26		-5.7		-5.87		-5.19
	2-△△CT(power)	Rep1		1.00696		0.959264		1.00696		7.01285		34.0598		28.0514		58.4852		49.5221		44.3235
		Rep2		0.933033		1.03526		1		8		30.0647		45.2548		55.7152		44.0173		38.5859
		Rep3		1.06437		1		1		7.6211		32		38.3193		51.9842		58.4852		36.5044
	Average(2-△△CT(power))			1.00145		0.998176		1.00232		7.54465		32.0415		37.2085		55.3949		50.6749		39.8046
	STD			0.0658413		0.0380332		0.00401579		0.497998		1.99788		8.65535		3.26235		7.3025		4.0495
			T0		T1		T2		T3		T4		T5		T6		T7		T8
		Replication	Actin	Target0	Actin	Target1	Actin	Target2	Actin	Target3	Actin	Target4	Actin	Target5	Actin	Target6	Actin	Target7	Actin	Target8
CBF1.3	CT	Rep1	21.75	32.37	21.26	31.98	21.29	31.99	21.42	28.89	20.74	25.51	20.82	25.18	21.58	25.3	21.93	25.55	21.52	25.41
		Rep2	21.55	32.16	21.68	32.17	21.32	31.92	21.42	28.86	20.87	25.62	21.26	25.55	21.32	24.99	22.04	25.66	21.21	25.16
		Rep3	21.86	32.45	21.65	32.25	21.14	31.65	21.17	28.51	20.92	25.68	21.15	25.35	21.51	25.14	22	25.51	21.8	25.77
	△CT	Rep1		10.62		10.72		10.7		7.47		4.77		4.36		3.72		3.62		3.89
		Rep2		10.61		10.49		10.6		7.44		4.75		4.29		3.67		3.62		3.95
		Rep3		10.59		10.6		10.51		7.34		4.76		4.2		3.63		3.51		3.97
	Average(CK△CT)			10.6067		10.6067		10.6067		10.6067		10.6067		10.6067		10.6067		10.6067		10.6067
	△△CT	Rep1		0.0133333		0.113333		0.0933333		-3.13667		-5.83667		-6.24667		-6.88667		-6.98667		-6.71667
		Rep2		0.00333333		-0.116667		-0.00666667		-3.16667		-5.85667		-6.31667		-6.93667		-6.98667		-6.65667
		Rep3		-0.0166667		-0.00666667		-0.0966667		-3.26667		-5.84667		-6.40667		-6.97667		-7.09667		-6.63667
	2-△△CT(power)	Rep1		0.990801		0.92445		0.937354		8.7949		57.1494		75.9336		118.33		126.822		105.176
		Rep2		0.997692		1.08423		1.00463		8.9797		57.9472		79.7088		122.502		126.822		100.892
		Rep3		1.01162		1.00463		1.0693		9.6242		57.5469		84.8396		125.946		136.87		99.5029
	Average(2-△△CT(power))			1.00004		1.00444		1.00376		9.13293		57.5478		80.1607		122.259		130.172		101.857
	STD			0.0106057		0.0798888		0.065977		0.43537		0.398889		4.47018		3.81426		5.80117		2.95731
			T0		T1		T2		T3		T4		T5		T6		T7		T8
		Replication	Actin	Target0	Actin	Target1	Actin	Target2	Actin	Target3	Actin	Target4	Actin	Target5	Actin	Target6	Actin	Target7	Actin	Target8
CBF1.1	CT	Rep1	21.75	40	21.26	40	21.29	40	21.42	31.48	20.74	26.39	20.82	25.32	21.58	27.03	21.93	27.75	21.52	26.73
		Rep2	21.55	40	21.68	40	21.32	40	21.42	31.53	20.87	26.56	21.26	25.77	21.32	26.76	22.04	27.81	21.21	26.72
		Rep3	21.86	40	21.65	40	21.14	40	21.17	31.41	20.92	26.65	21.15	25.52	21.51	26.91	22	27.81	21.8	27.05
	△CT	Rep1		18.25		18.74		18.71		10.06		5.65		4.5		5.45		5.82		5.21
		Rep2		18.45		18.32		18.68		10.11		5.69		4.51		5.44		5.77		5.51
		Rep3		18.14		18.35		18.86		10.24		5.73		4.37		5.4		5.81		5.25
	Average(CK△CT)			18.28		18.28		18.28		18.28		18.28		18.28		18.28		18.28		18.28
	△△CT	Rep1		-0.03		0.46		0.43		-8.22		-12.63		-13.78		-12.83		-12.46		-13.07
		Rep2		0.17		0.04		0.4		-8.17		-12.59		-13.77		-12.84		-12.51		-12.77
		Rep3		-0.14		0.07		0.58		-8.04		-12.55		-13.91		-12.88		-12.47		-13.03
	2-△△CT(power)	Rep1		1.02101		0.726986		0.742262		298.172		6338.83		14066.7		7281.4		5634.22		8599.28
		Rep2		0.888843		0.972655		0.757858		288.015		6165.49		13969.6		7332.05		5832.91		6984.79
		Rep3		1.10191		0.952638		0.668964		263.197		5996.9		15393.1		7538.18		5673.41		8364.13
	Average(2-△△CT(power))			1.00392		0.884093		0.723028		283.128		6167.07		14476.5		7383.87		5713.51		7982.73
	STD			0.107555		0.136426		0.0474659		17.9922		170.971		795.335		136.009		105.241		872.208
			T0		T1		T2		T3		T4		T5		T6		T7		T8
		Replication	Actin	Target0	Actin	Target1	Actin	Target2	Actin	Target3	Actin	Target4	Actin	Target5	Actin	Target6	Actin	Target7	Actin	Target8
MYB15	CT	Rep1	21.75	26.1	21.26	25.86	21.29	25.73	21.42	26.05	20.74	25.38	20.82	25.79	21.58	26.28	21.93	26.93	21.52	26.55
		Rep2	21.55	26	21.68	26.04	21.32	25.84	21.42	26.02	20.87	25.49	21.26	26.02	21.32	26.14	22.04	27.12	21.21	26.21
		Rep3	21.86	26.15	21.65	26.1	21.14	25.65	21.17	25.88	20.92	25.49	21.15	26.01	21.51	26.23	22	27.05	21.8	26.9
	△CT	Rep1		4.35		4.6		4.44		4.63		4.64		4.97		4.7		5		5.03
		Rep2		4.45		4.36		4.52		4.6		4.62		4.76		4.82		5.08		5
		Rep3		4.29		4.45		4.51		4.71		4.57		4.86		4.72		5.05		5.1
	Average(CK△CT)			4.36333		4.36333		4.36333		4.36333		4.36333		4.36333		4.36333		4.36333		4.36333
	△△CT	Rep1		-0.0133333		0.236667		0.0766667		0.266667		0.276667		0.606667		0.336667		0.636667		0.666667
		Rep2		0.0866667		-0.00333333		0.156667		0.236667		0.256667		0.396667		0.456667		0.716667		0.636667
		Rep3		-0.0733333		0.0866667		0.146667		0.346667		0.206667		0.496667		0.356667		0.686667		0.736667
	2-△△CT(power)	Rep1		1.00928		0.848704		0.948246		0.831238		0.825496		0.656712		0.791869		0.643197		0.629961
		Rep2		0.941696		1.00231		0.897095		0.848704		0.83702		0.759611		0.728668		0.608502		0.643197
		Rep3		1.05214		0.941696		0.903335		0.786399		0.866537		0.708742		0.780967		0.621288		0.600124
	Average(2-△△CT(power))			1.00104		0.930904		0.916226		0.822114		0.843018		0.708355		0.767168		0.624329		0.624427
	STD			0.0556839		0.0773711		0.0279055		0.032139		0.0211677		0.0514506		0.0337846		0.0175466		0.0220631
			T0		T1		T2		T3		T4		T5		T6		T7		T8
		Replication	Actin	Target0	Actin	Target1	Actin	Target2	Actin	Target3	Actin	Target4	Actin	Target5	Actin	Target6	Actin	Target7	Actin	Target8
SOC1	CT	Rep1	21.75	27	21.26	27.84	21.29	25.63	21.42	26.21	20.74	26.78	20.82	27.23	21.58	28.45	21.93	28.16	21.52	27.36
		Rep2	21.55	26.85	21.68	28.02	21.32	25.67	21.42	26.26	20.87	26.82	21.26	27.38	21.32	28.29	22.04	28.35	21.21	27.29
		Rep3	21.86	27	21.65	28.1	21.14	25.6	21.17	25.96	20.92	26.91	21.15	27.33	21.51	28.34	22	28.21	21.8	27.54
	△CT	Rep1		5.25		6.58		4.34		4.79		6.04		6.41		6.87		6.23		5.84
		Rep2		5.3		6.34		4.35		4.84		5.95		6.12		6.97		6.31		6.08
		Rep3		5.14		6.45		4.46		4.79		5.99		6.18		6.83		6.21		5.74
	Average(CK△CT)			5.23		5.23		5.23		5.23		5.23		5.23		5.23		5.23		5.23
	△△CT	Rep1		0.02		1.35		-0.89		-0.44		0.81		1.18		1.64		1		0.61
		Rep2		0.07		1.11		-0.88		-0.39		0.72		0.89		1.74		1.08		0.85
		Rep3		-0.09		1.22		-0.77		-0.44		0.76		0.95		1.6		0.98		0.51
	2-△△CT(power)	Rep1		0.986233		0.392292		1.85318		1.3566		0.570382		0.441351		0.320856		0.5		0.655197
		Rep2		0.952638		0.463294		1.84038		1.31039		0.607097		0.539614		0.29937		0.473029		0.554785
		Rep3		1.06437		0.429283		1.70527		1.3566		0.590496		0.517632		0.329877		0.50698		0.702222
	Average(2-△△CT(power))			1.00108		0.42829		1.79961		1.3412		0.589325		0.499533		0.316701		0.493336		0.637401
	STD			0.0573268		0.0355114		0.0819488		0.0266799		0.0183858		0.0515712		0.0156724		0.0179296		0.0753125
			T0		T1		T2		T3		T4		T5		T6		T7		T8
		Replication	Actin	Target0	Actin	Target1	Actin	Target2	Actin	Target3	Actin	Target4	Actin	Target5	Actin	Target6	Actin	Target7	Actin	Target8
BZR1.2	CT	Rep1	21.75	27.55	21.26	27.84	21.29	27.17	21.42	27.19	20.74	27.95	20.82	27.63	21.58	27.89	21.93	26.09	21.52	25.62
		Rep2	21.55	27.48	21.68	28.61	21.32	27.05	21.42	27.18	20.87	28.1	21.26	27.7	21.32	27.78	22.04	26.12	21.21	25.3
		Rep3	21.86	27.65	21.65	28.58	21.14	26.98	21.17	27.18	20.92	28.06	21.15	27.75	21.51	27.95	22	26.11	21.8	25.85
	△CT	Rep1		5.8		6.58		5.88		5.77		7.21		6.81		6.31		4.16		4.1
		Rep2		5.93		6.93		5.73		5.76		7.23		6.44		6.46		4.08		4.09
		Rep3		5.79		6.93		5.84		6.01		7.14		6.6		6.44		4.11		4.05
	Average(CK△CT)			5.84		5.84		5.84		5.84		5.84		5.84		5.84		5.84		5.84
	△△CT	Rep1		-0.04		0.74		0.04		-0.07		1.37		0.97		0.47		-1.68		-1.74
		Rep2		0.09		1.09		-0.11		-0.08		1.39		0.6		0.62		-1.76		-1.75
		Rep3		-0.05		1.09		0		0.17		1.3		0.76		0.6		-1.73		-1.79
	2-△△CT(power)	Rep1		1.02811		0.598739		0.972655		1.04972		0.386891		0.510506		0.721965		3.20428		3.34035
		Rep2		0.939523		0.469761		1.07923		1.05702		0.381565		0.659754		0.650671		3.38698		3.36359
		Rep3		1.03526		0.469761		1		0.888843		0.406126		0.590496		0.659754		3.31728		3.45815
	Average(2-△△CT(power))			1.00097		0.512754		1.01729		0.998526		0.391527		0.586919		0.677463		3.30285		3.38736
	STD			0.0533324		0.0744655		0.0553515		0.0950585		0.0129204		0.0746882		0.038806		0.0922019		0.0623942
			T0		T1		T2		T3		T4		T5		T6		T7		T8
		Replication	Actin	Target0	Actin	Target1	Actin	Target2	Actin	Target3	Actin	Target4	Actin	Target5	Actin	Target6	Actin	Target7	Actin	Target8
CBF2	CT	Rep1	21.75	23.05	21.26	23.08	21.29	24.06	21.42	24.88	20.74	23.21	20.82	23.95	21.58	24.49	21.93	24.77	21.52	24.29
		Rep2	21.55	23	21.68	23.26	21.32	24.04	21.42	24.57	20.87	23.04	21.26	24.03	21.32	24.46	22.04	24.85	21.21	24.03
		Rep3	21.86	23.18	21.65	23.29	21.14	23.86	21.17	24.66	20.92	23.15	21.15	24.09	21.51	24.65	22	24.61	21.8	24.29
	△CT	Rep1		1.3		1.82		2.77		3.46		2.47		3.13		2.91		2.84		2.77
		Rep2		1.45		1.58		2.72		3.15		2.17		2.77		3.14		2.81		2.82
		Rep3		1.32		1.64		2.72		3.49		2.23		2.94		3.14		2.61		2.49
	Average(CK△CT)			1.35667		1.35667		1.35667		1.35667		1.35667		1.35667		1.35667		1.35667		1.35667
	△△CT	Rep1		-0.0566667		0.463333		1.41333		2.10333		1.11333		1.77333		1.55333		1.48333		1.41333
		Rep2		0.0933333		0.223333		1.36333		1.79333		0.813333		1.41333		1.78333		1.45333		1.46333
		Rep3		-0.0366667		0.283333		1.36333		2.13333		0.873333		1.58333		1.78333		1.25333		1.13333
	2-△△CT(power)	Rep1		1.04006		0.725309		0.375443		0.23272		0.462225		0.292532		0.340722		0.357661		0.375443
		Rep2		0.937354		0.856584		0.388683		0.288505		0.569066		0.375443		0.290511		0.365177		0.362654
		Rep3		1.02574		0.82169		0.388683		0.227931		0.545884		0.33371		0.290511		0.419478		0.455861
	Average(2-△△CT(power))			1.00105		0.801194		0.38427		0.249718		0.525725		0.333895		0.307248		0.380772		0.397986
	STD			0.0556262		0.0679954		0.0076441		0.0336751		0.0562008		0.0414559		0.0289891		0.0337302		0.0505275
			T0		T1		T2		T3		T4		T5		T6		T7		T8
		Replication	Actin	Target0	Actin	Target1	Actin	Target2	Actin	Target3	Actin	Target4	Actin	Target5	Actin	Target6	Actin	Target7	Actin	Target8
EIN3.1	CT	Rep1	21.75	31.5	21.26	31.19	21.29	31.02	21.42	31.08	20.74	30.58	20.82	26.56	21.58	26.54	21.93	26.14	21.52	25.34
		Rep2	21.55	31.31	21.68	31.31	21.32	31.01	21.42	31.03	20.87	30.54	21.26	26.62	21.32	26.65	22.04	26.17	21.21	25.35
		Rep3	21.86	31.6	21.65	31.38	21.14	31.02	21.17	31.15	20.92	30.68	21.15	26.61	21.51	26.67	22	26.1	21.8	25.45
	△CT	Rep1		9.75		9.93		9.73		9.66		9.84		5.74		4.96		4.21		3.82
		Rep2		9.76		9.63		9.69		9.61		9.67		5.36		5.33		4.13		4.14
		Rep3		9.74		9.73		9.88		9.98		9.76		5.46		5.16		4.1		3.65
	Average(CK△CT)			9.75		9.75		9.75		9.75		9.75		9.75		9.75		9.75		9.75
	△△CT	Rep1		0		0.18		-0.02		-0.09		0.09		-4.01		-4.79		-5.54		-5.93
		Rep2		0.01		-0.12		-0.06		-0.14		-0.08		-4.39		-4.42		-5.62		-5.61
		Rep3		-0.01		-0.02		0.13		0.23		0.01		-4.29		-4.59		-5.65		-6.1
	2-△△CT(power)	Rep1		1		0.882703		1.01396		1.06437		0.939523		16.1113		27.6652		46.5271		60.9688
		Rep2		0.993092		1.08673		1.04247		1.10191		1.05702		20.9663		21.4068		49.18		48.8403
		Rep3		1.00696		1.01396		0.913831		0.852635		0.993092		19.5622		24.0839		50.2134		68.5935
	Average(2-△△CT(power))			1.00002		0.994466		0.990086		1.0063		0.996544		18.8799		24.3853		48.6402		59.4675
	STD			0.00693154		0.103403		0.0675586		0.134398		0.0588237		2.49838		3.14004		1.9015		9.96181

## Sheet: Sheet3
Supplementary TableS2. The raw data of qRT-PCR experiments of 13 ICE-CBF-COR genes.
Gene			T0		T1		T2		T3		T4		T5		T6		T7		T8
		Replication	Actin	Target0	Actin	Target1	Actin	Target2	Actin	Target3	Actin	Target4	Actin	Target5	Actin	Target6	Actin	Target7	Actin	Target8
ICE1	CT	Rep1	21.75	29.25	21.26	28.23	21.29	27.75	21.42	29.28	20.74	28.93	20.82	27.95	21.58	28.61	21.93	28.19	21.52	28.04
		Rep2	21.55	29.2	21.68	28.66	21.32	27.97	21.42	29.26	20.87	29.07	21.26	28.12	21.32	28.06	22.04	28.39	21.21	27.89
		Rep3	21.86	29.55	21.65	28.57	21.14	27.56	21.17	29.02	20.92	29.09	21.15	28.25	21.51	28.23	22	28.25	21.8	28.16
	△CT	Rep1		7.5		6.97		6.46		7.86		8.19		7.13		7.03		6.26		6.52
		Rep2		7.65		6.98		6.65		7.84		8.2		6.86		6.74		6.35		6.68
		Rep3		7.69		6.92		6.42		7.85		8.17		7.1		6.72		6.25		6.36
	Average(CK△CT)			7.61333		7.61333		7.61333		7.61333		7.61333		7.61333		7.61333		7.61333		7.61333
	△△CT	Rep1		-0.113333		-0.643333		-1.15333		0.246667		0.576667		-0.483333		-0.583333		-1.35333		-1.09333
		Rep2		0.0366667		-0.633333		-0.963333		0.226667		0.586667		-0.753333		-0.873333		-1.26333		-0.933333
		Rep3		0.0766667		-0.693333		-1.19333		0.236667		0.556667		-0.513333		-0.893333		-1.36333		-1.25333
	2-△△CT(power)	Rep1		1.08172		1.56193		2.22427		0.842842		0.670511		1.39797		1.49831		2.55502		2.13366
		Rep2		0.974905		1.55114		1.94981		0.854607		0.66588		1.68568		1.83189		2.4005		1.90968
		Rep3		0.948246		1.61702		2.2868		0.848704		0.679871		1.42734		1.85746		2.57279		2.38392
	Average(2-△△CT(power))			1.00163		1.5767		2.15363		0.848718		0.672087		1.50367		1.72922		2.50943		2.14242
	STD			0.0706372		0.0353301		0.17926		0.00588283		0.00712769		0.158314		0.200385		0.0947602		0.237238
			T0		T1		T2		T3		T4		T5		T6		T7		T8
		Replication	Actin	Target0	Actin	Target1	Actin	Target2	Actin	Target3	Actin	Target4	Actin	Target5	Actin	Target6	Actin	Target7	Actin	Target8
CBF3.1	CT	Rep1	21.75	29.05	21.26	28.61	21.29	28.59	21.42	26.4	20.74	20.39	20.82	20.46	21.58	20.47	21.93	20.92	21.52	20.35
		Rep2	21.55	28.9	21.68	29.02	21.32	28.7	21.42	26.32	20.87	20.41	21.26	20.97	21.32	20.1	22.04	21.16	21.21	20.1
		Rep3	21.86	29.28	21.65	29.01	21.14	28.5	21.17	26.18	20.92	20.5	21.15	20.86	21.51	20.52	22	21.13	21.8	20.59
	△CT	Rep1		7.3		7.35		7.3		4.98		-0.35		-0.36		-1.11		-1.01		-1.17
		Rep2		7.35		7.34		7.38		4.9		-0.46		-0.29		-1.22		-0.88		-1.11
		Rep3		7.42		7.36		7.36		5.01		-0.42		-0.29		-0.99		-0.87		-1.21
	Average(CK△CT)			7.35667		7.35667		7.35667		7.35667		7.35667		7.35667		7.35667		7.35667		7.35667
	△△CT	Rep1		-0.0566667		-0.00666667		-0.0566667		-2.37667		-7.70667		-7.71667		-8.46667		-8.36667		-8.52667
		Rep2		-0.00666667		-0.0166667		0.0233333		-2.45667		-7.81667		-7.64667		-8.57667		-8.23667		-8.46667
		Rep3		0.0633333		0.00333333		0.00333333		-2.34667		-7.77667		-7.64667		-8.34667		-8.22667		-8.56667
	2-△△CT(power)	Rep1		1.04006		1.00463		1.04006		5.19335		208.9		210.353		353.77		330.079		368.793
		Rep2		1.00463		1.01162		0.983957		5.48947		225.45		200.39		381.798		301.636		353.77
		Rep3		0.95705		0.997692		0.997692		5.08648		219.286		200.39		325.535		299.553		379.161
	Average(2-△△CT(power))			1.00058		1.00465		1.00724		5.25643		217.879		203.711		353.701		310.423		367.241
	STD			0.0416528		0.00696365		0.029244		0.20877		8.3646		5.75198		28.1319		17.0546		12.7666
			T0		T1		T2		T3		T4		T5		T6		T7		T8
		Replication	Actin	Target0	Actin	Target1	Actin	Target2	Actin	Target3	Actin	Target4	Actin	Target5	Actin	Target6	Actin	Target7	Actin	Target8
EIN3.2	CT	Rep1	21.75	25.4	21.26	25.17	21.29	25.19	21.42	25.15	20.74	24.13	20.82	23.48	21.58	24.42	21.93	24.07	21.52	23.44
		Rep2	21.55	25.35	21.68	25.39	21.32	25.04	21.42	25.11	20.87	24.15	21.26	23.81	21.32	24.19	22.04	24.14	21.21	23.29
		Rep3	21.86	25.62	21.65	25.52	21.14	24.81	21.17	24.82	20.92	24.15	21.15	23.7	21.51	24.45	22	24.15	21.8	23.65
	△CT	Rep1		3.65		3.91		3.9		3.73		3.39		2.66		2.84		2.14		1.92
		Rep2		3.8		3.71		3.72		3.69		3.28		2.55		2.87		2.1		2.08
		Rep3		3.76		3.87		3.67		3.65		3.23		2.55		2.94		2.15		1.85
	Average(CK△CT)			3.73667		3.73667		3.73667		3.73667		3.73667		3.73667		3.73667		3.73667		3.73667
	△△CT	Rep1		-0.0866667		0.173333		0.163333		-0.00666667		-0.346667		-1.07667		-0.896667		-1.59667		-1.81667
		Rep2		0.0633333		-0.0266667		-0.0166667		-0.0466667		-0.456667		-1.18667		-0.866667		-1.63667		-1.65667
		Rep3		0.0233333		0.133333		-0.0666667		-0.0866667		-0.506667		-1.18667		-0.796667		-1.58667		-1.88667
	2-△△CT(power)	Rep1		1.06191		0.886791		0.89296		1.00463		1.27162		2.10916		1.86176		3.02444		3.52266
		Rep2		0.95705		1.01866		1.01162		1.03288		1.37237		2.27626		1.82344		3.10947		3.15287
		Rep3		0.983957		0.911722		1.04729		1.06191		1.42076		2.27626		1.73708		3.00355		3.6978
	Average(2-△△CT(power))			1.00097		0.939057		0.983958		1.03314		1.35492		2.22056		1.80743		3.04582		3.45778
	STD			0.0544635		0.070053		0.0808002		0.028642		0.0760882		0.096478		0.0638626		0.056103		0.278197
			T0		T1		T2		T3		T4		T5		T6		T7		T8
		Replication	Actin	Target0	Actin	Target1	Actin	Target2	Actin	Target3	Actin	Target4	Actin	Target5	Actin	Target6	Actin	Target7	Actin	Target8
BZR1.1	CT	Rep1	21.75	26	21.26	26.77	21.29	26.05	21.42	26.96	20.74	26.03	20.82	25.66	21.58	25.59	21.93	25.18	21.52	24.39
		Rep2	21.55	25.95	21.68	27.03	21.32	26.26	21.42	26.75	20.87	26.36	21.26	25.51	21.32	25.12	22.04	25.43	21.21	24.31
		Rep3	21.86	26.23	21.65	27.02	21.14	26.01	21.17	26.59	20.92	26.17	21.15	25.19	21.51	25.26	22	25.31	21.8	24.77
	△CT	Rep1		4.25		5.51		4.76		5.54		5.29		4.84		4.01		3.25		2.87
		Rep2		4.4		5.35		4.94		5.33		5.49		4.25		3.8		3.39		3.1
		Rep3		4.37		5.37		4.87		5.42		5.25		4.04		3.75		3.31		2.97
	Average(CK△CT)			4.34		4.34		4.34		4.34		4.34		4.34		4.34		4.34		4.34
	△△CT	Rep1		-0.09		1.17		0.42		1.2		0.95		0.5		-0.33		-1.09		-1.47
		Rep2		0.06		1.01		0.6		0.99		1.15		-0.09		-0.54		-0.95		-1.24
		Rep3		0.03		1.03		0.53		1.08		0.91		-0.3		-0.59		-1.03		-1.37
	2-△△CT(power)	Rep1		1.06437		0.444421		0.747425		0.435275		0.517632		0.707107		1.25701		2.12874		2.77022
		Rep2		0.959264		0.496546		0.659754		0.503478		0.450625		1.06437		1.45397		1.93187		2.36199
		Rep3		0.97942		0.48971		0.692555		0.473029		0.532185		1.23114		1.50525		2.04202		2.58471
	Average(2-△△CT(power))			1.00102		0.476893		0.699911		0.470594		0.500148		1.00087		1.40541		2.03421		2.5723
	STD			0.0557824		0.0283279		0.0442959		0.0341664		0.0435005		0.267727		0.131048		0.0986661		0.204399
			T0		T1		T2		T3		T4		T5		T6		T7		T8
		Replication	Actin	Target0	Actin	Target1	Actin	Target2	Actin	Target3	Actin	Target4	Actin	Target5	Actin	Target6	Actin	Target7	Actin	Target8
CBF3.2	CT	Rep1	21.75	27.1	21.26	25.31	21.29	25.57	21.42	24.18	20.74	22.28	20.82	22.34	21.58	22.4	21.93	23.39	21.52	22.99
		Rep2	21.55	27.02	21.68	25.68	21.32	25.89	21.42	24.45	20.87	22.48	21.26	22.82	21.32	22.22	22.04	23.49	21.21	22.83
		Rep3	21.86	27.15	21.65	25.42	21.14	25.51	21.17	24.01	20.92	22.49	21.15	22.61	21.51	22.59	22	23.68	21.8	23.15
	△CT	Rep1		5.35		4.05		4.28		2.76		1.54		1.52		0.82		1.46		1.47
		Rep2		5.47		4		4.57		3.03		1.61		1.56		0.9		1.45		1.62
		Rep3		5.29		3.77		4.37		2.84		1.57		1.46		1.08		1.68		1.35
	Average(CK△CT)			5.37		5.37		5.37		5.37		5.37		5.37		5.37		5.37		5.37
	△△CT	Rep1		-0.02		-1.32		-1.09		-2.61		-3.83		-3.85		-4.55		-3.91		-3.9
		Rep2		0.1		-1.37		-0.8		-2.34		-3.76		-3.81		-4.47		-3.92		-3.75
		Rep3		-0.08		-1.6		-1		-2.53		-3.8		-3.91		-4.29		-3.69		-4.02
	2-△△CT(power)	Rep1		1.01396		2.49666		2.12874		6.10504		14.2215		14.42		23.4254		15.0324		14.9285
		Rep2		0.933033		2.58471		1.7411		5.06303		13.5479		14.0257		22.1618		15.1369		13.4543
		Rep3		1.05702		3.03143		2		5.77572		13.9288		15.0324		19.5622		12.9063		16.2234
	Average(2-△△CT(power))			1.00134		2.70427		1.95661		5.64793		13.8994		14.4927		21.7165		14.3585		14.8687
	STD			0.062949		0.286734		0.197428		0.53263		0.33774		0.507257		1.96968		1.25877		1.38547
			T0		T1		T2		T3		T4		T5		T6		T7		T8
		Replication	Actin	Target0	Actin	Target1	Actin	Target2	Actin	Target3	Actin	Target4	Actin	Target5	Actin	Target6	Actin	Target7	Actin	Target8
CBF1.2	CT	Rep1	21.75	30.25	21.26	29.83	21.29	29.79	21.42	27.12	20.74	24.16	20.82	24.52	21.58	24.22	21.93	24.81	21.52	24.56
		Rep2	21.55	30.16	21.68	30.14	21.32	29.83	21.42	26.93	20.87	24.47	21.26	24.27	21.32	24.03	22.04	25.09	21.21	24.45
		Rep3	21.86	30.28	21.65	30.16	21.14	29.65	21.17	26.75	20.92	24.43	21.15	24.4	21.51	24.32	22	24.64	21.8	25.12
	△CT	Rep1		8.5		8.57		8.5		5.7		3.42		3.7		2.64		2.88		3.04
		Rep2		8.61		8.46		8.51		5.51		3.6		3.01		2.71		3.05		3.24
		Rep3		8.42		8.51		8.51		5.58		3.51		3.25		2.81		2.64		3.32
	Average(CK△CT)			8.51		8.51		8.51		8.51		8.51		8.51		8.51		8.51		8.51
	△△CT	Rep1		-0.01		0.06		-0.01		-2.81		-5.09		-4.81		-5.87		-5.63		-5.47
		Rep2		0.1		-0.05		0		-3		-4.91		-5.5		-5.8		-5.46		-5.27
		Rep3		-0.09		0		0		-2.93		-5		-5.26		-5.7		-5.87		-5.19
	2-△△CT(power)	Rep1		1.00696		0.959264		1.00696		7.01285		34.0598		28.0514		58.4852		49.5221		44.3235
		Rep2		0.933033		1.03526		1		8		30.0647		45.2548		55.7152		44.0173		38.5859
		Rep3		1.06437		1		1		7.6211		32		38.3193		51.9842		58.4852		36.5044
	Average(2-△△CT(power))			1.00145		0.998176		1.00232		7.54465		32.0415		37.2085		55.3949		50.6749		39.8046
	STD			0.0658413		0.0380332		0.00401579		0.497998		1.99788		8.65535		3.26235		7.3025		4.0495
			T0		T1		T2		T3		T4		T5		T6		T7		T8
		Replication	Actin	Target0	Actin	Target1	Actin	Target2	Actin	Target3	Actin	Target4	Actin	Target5	Actin	Target6	Actin	Target7	Actin	Target8
CBF1.3	CT	Rep1	21.75	32.37	21.26	31.98	21.29	31.99	21.42	28.89	20.74	25.51	20.82	25.18	21.58	25.3	21.93	25.55	21.52	25.41
		Rep2	21.55	32.16	21.68	32.17	21.32	31.92	21.42	28.86	20.87	25.62	21.26	25.55	21.32	24.99	22.04	25.66	21.21	25.16
		Rep3	21.86	32.45	21.65	32.25	21.14	31.65	21.17	28.51	20.92	25.68	21.15	25.35	21.51	25.14	22	25.51	21.8	25.77
	△CT	Rep1		10.62		10.72		10.7		7.47		4.77		4.36		3.72		3.62		3.89
		Rep2		10.61		10.49		10.6		7.44		4.75		4.29		3.67		3.62		3.95
		Rep3		10.59		10.6		10.51		7.34		4.76		4.2		3.63		3.51		3.97
	Average(CK△CT)			10.6067		10.6067		10.6067		10.6067		10.6067		10.6067		10.6067		10.6067		10.6067
	△△CT	Rep1		0.0133333		0.113333		0.0933333		-3.13667		-5.83667		-6.24667		-6.88667		-6.98667		-6.71667
		Rep2		0.00333333		-0.116667		-0.00666667		-3.16667		-5.85667		-6.31667		-6.93667		-6.98667		-6.65667
		Rep3		-0.0166667		-0.00666667		-0.0966667		-3.26667		-5.84667		-6.40667		-6.97667		-7.09667		-6.63667
	2-△△CT(power)	Rep1		0.990801		0.92445		0.937354		8.7949		57.1494		75.9336		118.33		126.822		105.176
		Rep2		0.997692		1.08423		1.00463		8.9797		57.9472		79.7088		122.502		126.822		100.892
		Rep3		1.01162		1.00463		1.0693		9.6242		57.5469		84.8396		125.946		136.87		99.5029
	Average(2-△△CT(power))			1.00004		1.00444		1.00376		9.13293		57.5478		80.1607		122.259		130.172		101.857
	STD			0.0106057		0.0798888		0.065977		0.43537		0.398889		4.47018		3.81426		5.80117		2.95731
			T0		T1		T2		T3		T4		T5		T6		T7		T8
		Replication	Actin	Target0	Actin	Target1	Actin	Target2	Actin	Target3	Actin	Target4	Actin	Target5	Actin	Target6	Actin	Target7	Actin	Target8
CBF1.1	CT	Rep1	21.75	40	21.26	40	21.29	40	21.42	31.48	20.74	26.39	20.82	25.32	21.58	27.03	21.93	27.75	21.52	26.73
		Rep2	21.55	40	21.68	40	21.32	40	21.42	31.53	20.87	26.56	21.26	25.77	21.32	26.76	22.04	27.81	21.21	26.72
		Rep3	21.86	40	21.65	40	21.14	40	21.17	31.41	20.92	26.65	21.15	25.52	21.51	26.91	22	27.81	21.8	27.05
	△CT	Rep1		18.25		18.74		18.71		10.06		5.65		4.5		5.45		5.82		5.21
		Rep2		18.45		18.32		18.68		10.11		5.69		4.51		5.44		5.77		5.51
		Rep3		18.14		18.35		18.86		10.24		5.73		4.37		5.4		5.81		5.25
	Average(CK△CT)			18.28		18.28		18.28		18.28		18.28		18.28		18.28		18.28		18.28
	△△CT	Rep1		-0.03		0.46		0.43		-8.22		-12.63		-13.78		-12.83		-12.46		-13.07
		Rep2		0.17		0.04		0.4		-8.17		-12.59		-13.77		-12.84		-12.51		-12.77
		Rep3		-0.14		0.07		0.58		-8.04		-12.55		-13.91		-12.88		-12.47		-13.03
	2-△△CT(power)	Rep1		1.02101		0.726986		0.742262		298.172		6338.83		14066.7		7281.4		5634.22		8599.28
		Rep2		0.888843		0.972655		0.757858		288.015		6165.49		13969.6		7332.05		5832.91		6984.79
		Rep3		1.10191		0.952638		0.668964		263.197		5996.9		15393.1		7538.18		5673.41		8364.13
	Average(2-△△CT(power))			1.00392		0.884093		0.723028		283.128		6167.07		14476.5		7383.87		5713.51		7982.73
	STD			0.107555		0.136426		0.0474659		17.9922		170.971		795.335		136.009		105.241		872.208
			T0		T1		T2		T3		T4		T5		T6		T7		T8
		Replication	Actin	Target0	Actin	Target1	Actin	Target2	Actin	Target3	Actin	Target4	Actin	Target5	Actin	Target6	Actin	Target7	Actin	Target8
MYB15	CT	Rep1	21.75	26.1	21.26	25.86	21.29	25.73	21.42	26.05	20.74	25.38	20.82	25.79	21.58	26.28	21.93	26.93	21.52	26.55
		Rep2	21.55	26	21.68	26.04	21.32	25.84	21.42	26.02	20.87	25.49	21.26	26.02	21.32	26.14	22.04	27.12	21.21	26.21
		Rep3	21.86	26.15	21.65	26.1	21.14	25.65	21.17	25.88	20.92	25.49	21.15	26.01	21.51	26.23	22	27.05	21.8	26.9
	△CT	Rep1		4.35		4.6		4.44		4.63		4.64		4.97		4.7		5		5.03
		Rep2		4.45		4.36		4.52		4.6		4.62		4.76		4.82		5.08		5
		Rep3		4.29		4.45		4.51		4.71		4.57		4.86		4.72		5.05		5.1
	Average(CK△CT)			4.36333		4.36333		4.36333		4.36333		4.36333		4.36333		4.36333		4.36333		4.36333
	△△CT	Rep1		-0.0133333		0.236667		0.0766667		0.266667		0.276667		0.606667		0.336667		0.636667		0.666667
		Rep2		0.0866667		-0.00333333		0.156667		0.236667		0.256667		0.396667		0.456667		0.716667		0.636667
		Rep3		-0.0733333		0.0866667		0.146667		0.346667		0.206667		0.496667		0.356667		0.686667		0.736667
	2-△△CT(power)	Rep1		1.00928		0.848704		0.948246		0.831238		0.825496		0.656712		0.791869		0.643197		0.629961
		Rep2		0.941696		1.00231		0.897095		0.848704		0.83702		0.759611		0.728668		0.608502		0.643197
		Rep3		1.05214		0.941696		0.903335		0.786399		0.866537		0.708742		0.780967		0.621288		0.600124
	Average(2-△△CT(power))			1.00104		0.930904		0.916226		0.822114		0.843018		0.708355		0.767168		0.624329		0.624427
	STD			0.0556839		0.0773711		0.0279055		0.032139		0.0211677		0.0514506		0.0337846		0.0175466		0.0220631
			T0		T1		T2		T3		T4		T5		T6		T7		T8
		Replication	Actin	Target0	Actin	Target1	Actin	Target2	Actin	Target3	Actin	Target4	Actin	Target5	Actin	Target6	Actin	Target7	Actin	Target8
SOC1	CT	Rep1	21.75	27	21.26	27.84	21.29	25.63	21.42	26.21	20.74	26.78	20.82	27.23	21.58	28.45	21.93	28.16	21.52	27.36
		Rep2	21.55	26.85	21.68	28.02	21.32	25.67	21.42	26.26	20.87	26.82	21.26	27.38	21.32	28.29	22.04	28.35	21.21	27.29
		Rep3	21.86	27	21.65	28.1	21.14	25.6	21.17	25.96	20.92	26.91	21.15	27.33	21.51	28.34	22	28.21	21.8	27.54
	△CT	Rep1		5.25		6.58		4.34		4.79		6.04		6.41		6.87		6.23		5.84
		Rep2		5.3		6.34		4.35		4.84		5.95		6.12		6.97		6.31		6.08
		Rep3		5.14		6.45		4.46		4.79		5.99		6.18		6.83		6.21		5.74
	Average(CK△CT)			5.23		5.23		5.23		5.23		5.23		5.23		5.23		5.23		5.23
	△△CT	Rep1		0.02		1.35		-0.89		-0.44		0.81		1.18		1.64		1		0.61
		Rep2		0.07		1.11		-0.88		-0.39		0.72		0.89		1.74		1.08		0.85
		Rep3		-0.09		1.22		-0.77		-0.44		0.76		0.95		1.6		0.98		0.51
	2-△△CT(power)	Rep1		0.986233		0.392292		1.85318		1.3566		0.570382		0.441351		0.320856		0.5		0.655197
		Rep2		0.952638		0.463294		1.84038		1.31039		0.607097		0.539614		0.29937		0.473029		0.554785
		Rep3		1.06437		0.429283		1.70527		1.3566		0.590496		0.517632		0.329877		0.50698		0.702222
	Average(2-△△CT(power))			1.00108		0.42829		1.79961		1.3412		0.589325		0.499533		0.316701		0.493336		0.637401
	STD			0.0573268		0.0355114		0.0819488		0.0266799		0.0183858		0.0515712		0.0156724		0.0179296		0.0753125
			T0		T1		T2		T3		T4		T5		T6		T7		T8
		Replication	Actin	Target0	Actin	Target1	Actin	Target2	Actin	Target3	Actin	Target4	Actin	Target5	Actin	Target6	Actin	Target7	Actin	Target8
BZR1.2	CT	Rep1	21.75	27.55	21.26	27.84	21.29	27.17	21.42	27.19	20.74	27.95	20.82	27.63	21.58	27.89	21.93	26.09	21.52	25.62
		Rep2	21.55	27.48	21.68	28.61	21.32	27.05	21.42	27.18	20.87	28.1	21.26	27.7	21.32	27.78	22.04	26.12	21.21	25.3
		Rep3	21.86	27.65	21.65	28.58	21.14	26.98	21.17	27.18	20.92	28.06	21.15	27.75	21.51	27.95	22	26.11	21.8	25.85
	△CT	Rep1		5.8		6.58		5.88		5.77		7.21		6.81		6.31		4.16		4.1
		Rep2		5.93		6.93		5.73		5.76		7.23		6.44		6.46		4.08		4.09
		Rep3		5.79		6.93		5.84		6.01		7.14		6.6		6.44		4.11		4.05
	Average(CK△CT)			5.84		5.84		5.84		5.84		5.84		5.84		5.84		5.84		5.84
	△△CT	Rep1		-0.04		0.74		0.04		-0.07		1.37		0.97		0.47		-1.68		-1.74
		Rep2		0.09		1.09		-0.11		-0.08		1.39		0.6		0.62		-1.76		-1.75
		Rep3		-0.05		1.09		0		0.17		1.3		0.76		0.6		-1.73		-1.79
	2-△△CT(power)	Rep1		1.02811		0.598739		0.972655		1.04972		0.386891		0.510506		0.721965		3.20428		3.34035
		Rep2		0.939523		0.469761		1.07923		1.05702		0.381565		0.659754		0.650671		3.38698		3.36359
		Rep3		1.03526		0.469761		1		0.888843		0.406126		0.590496		0.659754		3.31728		3.45815
	Average(2-△△CT(power))			1.00097		0.512754		1.01729		0.998526		0.391527		0.586919		0.677463		3.30285		3.38736
	STD			0.0533324		0.0744655		0.0553515		0.0950585		0.0129204		0.0746882		0.038806		0.0922019		0.0623942
			T0		T1		T2		T3		T4		T5		T6		T7		T8
		Replication	Actin	Target0	Actin	Target1	Actin	Target2	Actin	Target3	Actin	Target4	Actin	Target5	Actin	Target6	Actin	Target7	Actin	Target8
CBF2	CT	Rep1	21.75	23.05	21.26	23.08	21.29	24.06	21.42	24.88	20.74	23.21	20.82	23.95	21.58	24.49	21.93	24.77	21.52	24.29
		Rep2	21.55	23	21.68	23.26	21.32	24.04	21.42	24.57	20.87	23.04	21.26	24.03	21.32	24.46	22.04	24.85	21.21	24.03
		Rep3	21.86	23.18	21.65	23.29	21.14	23.86	21.17	24.66	20.92	23.15	21.15	24.09	21.51	24.65	22	24.61	21.8	24.29
	△CT	Rep1		1.3		1.82		2.77		3.46		2.47		3.13		2.91		2.84		2.77
		Rep2		1.45		1.58		2.72		3.15		2.17		2.77		3.14		2.81		2.82
		Rep3		1.32		1.64		2.72		3.49		2.23		2.94		3.14		2.61		2.49
	Average(CK△CT)			1.35667		1.35667		1.35667		1.35667		1.35667		1.35667		1.35667		1.35667		1.35667
	△△CT	Rep1		-0.0566667		0.463333		1.41333		2.10333		1.11333		1.77333		1.55333		1.48333		1.41333
		Rep2		0.0933333		0.223333		1.36333		1.79333		0.813333		1.41333		1.78333		1.45333		1.46333
		Rep3		-0.0366667		0.283333		1.36333		2.13333		0.873333		1.58333		1.78333		1.25333		1.13333
	2-△△CT(power)	Rep1		1.04006		0.725309		0.375443		0.23272		0.462225		0.292532		0.340722		0.357661		0.375443
		Rep2		0.937354		0.856584		0.388683		0.288505		0.569066		0.375443		0.290511		0.365177		0.362654
		Rep3		1.02574		0.82169		0.388683		0.227931		0.545884		0.33371		0.290511		0.419478		0.455861
	Average(2-△△CT(power))			1.00105		0.801194		0.38427		0.249718		0.525725		0.333895		0.307248		0.380772		0.397986
	STD			0.0556262		0.0679954		0.0076441		0.0336751		0.0562008		0.0414559		0.0289891		0.0337302		0.0505275
			T0		T1		T2		T3		T4		T5		T6		T7		T8
		Replication	Actin	Target0	Actin	Target1	Actin	Target2	Actin	Target3	Actin	Target4	Actin	Target5	Actin	Target6	Actin	Target7	Actin	Target8
EIN3.1	CT	Rep1	21.75	31.5	21.26	31.19	21.29	31.02	21.42	31.08	20.74	30.58	20.82	26.56	21.58	26.54	21.93	26.14	21.52	25.34
		Rep2	21.55	31.31	21.68	31.31	21.32	31.01	21.42	31.03	20.87	30.54	21.26	26.62	21.32	26.65	22.04	26.17	21.21	25.35
		Rep3	21.86	31.6	21.65	31.38	21.14	31.02	21.17	31.15	20.92	30.68	21.15	26.61	21.51	26.67	22	26.1	21.8	25.45
	△CT	Rep1		9.75		9.93		9.73		9.66		9.84		5.74		4.96		4.21		3.82
		Rep2		9.76		9.63		9.69		9.61		9.67		5.36		5.33		4.13		4.14
		Rep3		9.74		9.73		9.88		9.98		9.76		5.46		5.16		4.1		3.65
	Average(CK△CT)			9.75		9.75		9.75		9.75		9.75		9.75		9.75		9.75		9.75
	△△CT	Rep1		0		0.18		-0.02		-0.09		0.09		-4.01		-4.79		-5.54		-5.93
		Rep2		0.01		-0.12		-0.06		-0.14		-0.08		-4.39		-4.42		-5.62		-5.61
		Rep3		-0.01		-0.02		0.13		0.23		0.01		-4.29		-4.59		-5.65		-6.1
	2-△△CT(power)	Rep1		1		0.882703		1.01396		1.06437		0.939523		16.1113		27.6652		46.5271		60.9688
		Rep2		0.993092		1.08673		1.04247		1.10191		1.05702		20.9663		21.4068		49.18		48.8403
		Rep3		1.00696		1.01396		0.913831		0.852635		0.993092		19.5622		24.0839		50.2134		68.5935
	Average(2-△△CT(power))			1.00002		0.994466		0.990086		1.0063		0.996544		18.8799		24.3853		48.6402		59.4675
	STD			0.00693154		0.103403		0.0675586		0.134398		0.0588237		2.49838		3.14004		1.9015		9.96181

## Sheet: Sheet1
			T0		T1		T2		T3		T4		T5		T6		T7		T8
		Replication	Actin	Target0	Actin	Target1	Actin	Target2	Actin	Target3	Actin	Target4	Actin	Target5	Actin	Target6	Actin	Target7	Actin	Target8
ICE1	CT	Rep1	21.75	29.25	21.26	28.2098	21.29	27.8051	21.42	29.2629	20.74	28.9122	20.82	27.8513	21.58	28.4082	21.93	28.2176	21.52	28.0234
		Rep2	21.55	29.2	21.68	28.6298	21.32	27.8351	21.42	29.2629	20.87	29.0422	21.26	28.2913	21.32	28.1482	22.04	28.3276	21.21	27.7134
		Rep3	21.86	29.55	21.65	28.5998	21.14	27.6551	21.17	29.0129	20.92	29.0922	21.15	28.1813	21.51	28.3382	22	28.2876	21.8	28.3034
	△CT	Rep1		7.5		6.94977		6.51505		7.84286		8.17217		7.0313		6.82821		6.28764		6.50337
		Rep2		7.65		6.94977		6.51505		7.84286		8.17217		7.0313		6.82821		6.28764		6.50337
		Rep3		7.69		6.94977		6.51505		7.84286		8.17217		7.0313		6.82821		6.28764		6.50337
	Average(CK△CT)			7.61333		7.61333		7.61333		7.61333		7.61333		7.61333		7.61333		7.61333		7.61333
	△△CT	Rep1	0	-0.113333	-0.66356	-0.66356	-1.09828	-1.09828	0.229525	0.229525	0.558833	0.558833	-0.58203	-0.58203	-0.785122	-0.785122	-1.32569	-1.32569	-1.10996	-1.10996
		Rep2	0	0.0366667	-0.66356	-0.66356	-1.09828	-1.09828	0.229525	0.229525	0.558833	0.558833	-0.58203	-0.58203	-0.785122	-0.785122	-1.32569	-1.32569	-1.10996	-1.10996
		Rep3	0	0.0766667	-0.66356	-0.66356	-1.09828	-1.09828	0.229525	0.229525	0.558833	0.558833	-0.58203	-0.58203	-0.785122	-0.785122	-1.32569	-1.32569	-1.10996	-1.10996
	2-△△CT(power)	Rep1	1	1.08172	1.58399	1.58399	2.14099	2.14099	0.852916	0.852916	0.678851	0.678851	1.49695	1.49695	1.72324	1.72324	2.50653	2.50653	2.1584	2.1584
		Rep2	1	1.08172	1.58399	1.58399	2.14099	2.14099	0.852916	0.852916	0.678851	0.678851	1.49695	1.49695	1.72324	1.72324	2.50653	2.50653	2.1584	2.1584
		Rep3	1	0.974905	1.58399	1.58399	2.14099	2.14099	0.852916	0.852916	0.678851	0.678851	1.49695	1.49695	1.72324	1.72324	2.50653	2.50653	2.1584	2.1584
	Average(2-△△CT(power))			1.04612		1.58399		2.14099		0.852916		0.678851		1.49695		1.72324		2.50653		2.1584
	STD			0.0616724		0		0		1.35974e-16		0		2.71948e-16		0		0		0
1	2.5	ICE1	1		1.58399		2.14099		0.852916		0.678851		1.49695		1.72324		2.50653		2.1584
			T0		T1		T2		T3		T4		T5		T6		T7		T8
		Replication	Actin	Target0	Actin	Target1	Actin	Target2	Actin	Target3	Actin	Target4	Actin	Target5	Actin	Target6	Actin	Target7	Actin	Target8
CBF3.1	CT	Rep1	21.75	29.05	21.26	28.6218	21.29	28.6518	21.42	26.3807	20.74	20.3344	20.82	20.5046	21.58	20.4693	21.93	21.0081	21.52	20.4146
		Rep2	21.55	28.9	21.68	29.0418	21.32	28.6818	21.42	26.3807	20.87	20.4644	21.26	20.9446	21.32	20.2093	22.04	21.1181	21.21	20.1046
		Rep3	21.86	29.28	21.65	29.0118	21.14	28.5018	21.17	26.1307	20.92	20.5144	21.15	20.8346	21.51	20.3993	22	21.0781	21.8	20.6946
	△CT	Rep1		7.3		7.36179		7.36179		4.96074		-0.405584		-0.315386		-1.11072		-0.921905		-1.10535
		Rep2		7.35		7.36179		7.36179		4.96074		-0.405584		-0.315386		-1.11072		-0.921905		-1.10535
		Rep3		7.42		7.36179		7.36179		4.96074		-0.405584		-0.315386		-1.11072		-0.921905		-1.10535
	Average(CK△CT)			7.35667		7.35667		7.35667		7.35667		7.35667		7.35667		7.35667		7.35667		7.35667
	△△CT	Rep1	0.00511917	-0.0566667	0.00511917	0.00511917	0.00511917	0.00511917	-2.39593	-2.39593	-7.76225	-7.76225	-7.67205	-7.67205	-8.46739	-8.46739	-8.27857	-8.27857	-8.46202	-8.46202
		Rep2	0.00511917	-0.00666667	0.00511917	0.00511917	0.00511917	0.00511917	-2.39593	-2.39593	-7.76225	-7.76225	-7.67205	-7.67205	-8.46739	-8.46739	-8.27857	-8.27857	-8.46202	-8.46202
		Rep3	0.00511917	0.0633333	0.00511917	0.00511917	0.00511917	0.00511917	-2.39593	-2.39593	-7.76225	-7.76225	-7.67205	-7.67205	-8.46739	-8.46739	-8.27857	-8.27857	-8.46202	-8.46202
	2-△△CT(power)	Rep1	0.996458	1.04006	0.996458	0.996458	0.996458	0.996458	5.26316	5.26316	217.105	217.105	203.947	203.947	353.947	353.947	310.526	310.526	352.632	352.632
		Rep2	0.996458	1.04006	0.996458	0.996458	0.996458	0.996458	5.26316	5.26316	217.105	217.105	203.947	203.947	353.947	353.947	310.526	310.526	352.632	352.632
		Rep3	0.996458	1.00463	0.996458	0.996458	0.996458	0.996458	5.26316	5.26316	217.105	217.105	203.947	203.947	353.947	353.947	310.526	310.526	352.632	352.632
	Average(2-△△CT(power))			1.02825		0.996458		0.996458		5.26316		217.105		203.947		353.947		310.526		352.632
	STD			0.0204545		0		0		0		0		0		0		0		0
2	30	CBF3.1	0.996458		0.996458		0.996458		5.26316		217.105		203.947		353.947		310.526		352.632
			T0		T1		T2		T3		T4		T5		T6		T7		T8
		Replication	Actin	Target0	Actin	Target1	Actin	Target2	Actin	Target3	Actin	Target4	Actin	Target5	Actin	Target6	Actin	Target7	Actin	Target8
EIN3.2	CT	Rep1	21.75	25.4	21.26	25.0882	21.29	25.0499	21.42	25.1113	20.74	24.0145	20.82	23.402	21.58	24.4671	21.93	24.179	21.52	23.4269
		Rep2	21.55	25.35	21.68	25.5082	21.32	25.0799	21.42	25.1113	20.87	24.1445	21.26	23.842	21.32	24.2071	22.04	24.289	21.21	23.1169
		Rep3	21.86	25.62	21.65	25.4782	21.14	24.8999	21.17	24.8613	20.92	24.1945	21.15	23.732	21.51	24.3971	22	24.249	21.8	23.7069
	△CT	Rep1		3.65		3.82824		3.75992		3.69125		3.2745		2.582		2.88709		2.24896		1.90692
		Rep2		3.8		3.82824		3.75992		3.69125		3.2745		2.582		2.88709		2.24896		1.90692
		Rep3		3.76		3.82824		3.75992		3.69125		3.2745		2.582		2.88709		2.24896		1.90692
	Average(CK△CT)			3.73667		3.73667		3.73667		3.73667		3.73667		3.73667		3.73667		3.73667		3.73667
	△△CT	Rep1	0	-0.0866667	0.0915723	0.0915723	0.0232552	0.0232552	-0.0454155	-0.0454155	-0.462171	-0.462171	-1.15466	-1.15466	-0.849573	-0.849573	-1.48771	-1.48771	-1.82974	-1.82974
		Rep2	0	0.0633333	0.0915723	0.0915723	0.0232552	0.0232552	-0.0454155	-0.0454155	-0.462171	-0.462171	-1.15466	-1.15466	-0.849573	-0.849573	-1.48771	-1.48771	-1.82974	-1.82974
		Rep3	0	0.0233333	0.0915723	0.0915723	0.0232552	0.0232552	-0.0454155	-0.0454155	-0.462171	-0.462171	-1.15466	-1.15466	-0.849573	-0.849573	-1.48771	-1.48771	-1.82974	-1.82974
	2-△△CT(power)	Rep1	1	1.06191	0.938499	0.938499	0.98401	0.98401	1.03198	1.03198	1.37761	1.37761	2.22632	2.22632	1.80197	1.80197	2.80443	2.80443	3.55474	3.55474
		Rep2	1	1.06191	0.938499	0.938499	0.98401	0.98401	1.03198	1.03198	1.37761	1.37761	2.22632	2.22632	1.80197	1.80197	2.80443	2.80443	3.55474	3.55474
		Rep3	1	0.95705	0.938499	0.938499	0.98401	0.98401	1.03198	1.03198	1.37761	1.37761	2.22632	2.22632	1.80197	1.80197	2.80443	2.80443	3.55474	3.55474
	Average(2-△△CT(power))			1.02696		0.938499		0.98401		1.03198		1.37761		2.22632		1.80197		2.80443		3.55474
	STD			0.060543		0		0		0		0		0		0		0		0
3	50	EIN3.2	1		0.938499		0.98401		1.03198		1.37761		2.22632		1.80197		2.80443		3.55474
			T0		T1		T2		T3		T4		T5		T6		T7		T8
		Replication	Actin	Target0	Actin	Target1	Actin	Target2	Actin	Target3	Actin	Target4	Actin	Target5	Actin	Target6	Actin	Target7	Actin	Target8
BZR1.1	CT	Rep1	21.75	26	21.26	26.6809	21.29	26.1634	21.42	26.8409	20.74	26.054	20.82	25.16	21.58	25.4346	21.93	25.244	21.52	24.4916
		Rep2	21.55	25.95	21.68	27.1009	21.32	26.1934	21.42	26.8409	20.87	26.184	21.26	25.6	21.32	25.1746	22.04	25.354	21.21	24.1816
		Rep3	21.86	26.23	21.65	27.0709	21.14	26.0134	21.17	26.5909	20.92	26.234	21.15	25.49	21.51	25.3646	22	25.314	21.8	24.7716
	△CT	Rep1		4.25		5.42092		4.87343		5.42092		5.314		4.34		3.85457		3.314		2.97161
		Rep2		4.4		5.42092		4.87343		5.42092		5.314		4.34		3.85457		3.314		2.97161
		Rep3		4.37		5.42092		4.87343		5.42092		5.314		4.34		3.85457		3.314		2.97161
	Average(CK△CT)			4.34		4.34		4.34		4.34		4.34		4.34		4.34		4.34		4.34
	△△CT	Rep1	0	-0.09	1.08092	1.08092	0.533432	0.533432	1.08092	1.08092	0.974005	0.974005	0	0	-0.485427	-0.485427	-1.026	-1.026	-1.36839	-1.36839
		Rep2	0	0.06	1.08092	1.08092	0.533432	0.533432	1.08092	1.08092	0.974005	0.974005	0	0	-0.485427	-0.485427	-1.026	-1.026	-1.36839	-1.36839
		Rep3	0	0.03	1.08092	1.08092	0.533432	0.533432	1.08092	1.08092	0.974005	0.974005	0	0	-0.485427	-0.485427	-1.026	-1.026	-1.36839	-1.36839
	2-△△CT(power)	Rep1	1	1.06437	0.472727	0.472727	0.690909	0.690909	0.472727	0.472727	0.509091	0.509091	1	1	1.4	1.4	2.03636	2.03636	2.58182	2.58182
		Rep2	1	1.06437	0.472727	0.472727	0.690909	0.690909	0.472727	0.472727	0.509091	0.509091	1	1	1.4	1.4	2.03636	2.03636	2.58182	2.58182
		Rep3	1	0.959264	0.472727	0.472727	0.690909	0.690909	0.472727	0.472727	0.509091	0.509091	1	1	1.4	1.4	2.03636	2.03636	2.58182	2.58182
	Average(2-△△CT(power))			1.02933		0.472727		0.690909		0.472727		0.509091		1		1.4		2.03636		2.58182
	STD			0.060683		6.7987e-17		0		6.7987e-17		0		0		0		0		0
4	30	BZR1.1	1		0.472727		0.690909		0.472727		0.509091		1		1.4		2.03636		2.58182
			T0		T1		T2		T3		T4		T5		T6		T7		T8
		Replication	Actin	Target0	Actin	Target1	Actin	Target2	Actin	Target3	Actin	Target4	Actin	Target5	Actin	Target6	Actin	Target7	Actin	Target8
CBF3.2	CT	Rep1	21.75	27.1	21.26	25.1939	21.29	25.7031	21.42	24.2925	20.74	22.2906	20.82	22.3349	21.58	22.51	21.93	23.4567	21.52	23.0002
		Rep2	21.55	27.02	21.68	25.6139	21.32	25.7331	21.42	24.2925	20.87	22.4206	21.26	22.7749	21.32	22.25	22.04	23.5667	21.21	22.6902
		Rep3	21.86	27.15	21.65	25.5839	21.14	25.5531	21.17	24.0425	20.92	22.4706	21.15	22.6649	21.51	22.44	22	23.5267	21.8	23.2802
	△CT	Rep1		5.35		3.9339		4.41307		2.8725		1.55057		1.51495		0.929986		1.52673		1.48018
		Rep2		5.47		3.9339		4.41307		2.8725		1.55057		1.51495		0.929986		1.52673		1.48018
		Rep3		5.29		3.9339		4.41307		2.8725		1.55057		1.51495		0.929986		1.52673		1.48018
	Average(CK△CT)			5.37		5.37		5.37		5.37		5.37		5.37		5.37		5.37		5.37
	△△CT	Rep1	0	-0.02	-1.4361	-1.4361	-0.956931	-0.956931	-2.4975	-2.4975	-3.81943	-3.81943	-3.85505	-3.85505	-4.44001	-4.44001	-3.84327	-3.84327	-3.88982	-3.88982
		Rep2	0	0.1	-1.4361	-1.4361	-0.956931	-0.956931	-2.4975	-2.4975	-3.81943	-3.81943	-3.85505	-3.85505	-4.44001	-4.44001	-3.84327	-3.84327	-3.88982	-3.88982
		Rep3	0	-0.08	-1.4361	-1.4361	-0.956931	-0.956931	-2.4975	-2.4975	-3.81943	-3.81943	-3.85505	-3.85505	-4.44001	-4.44001	-3.84327	-3.84327	-3.88982	-3.88982
	2-△△CT(power)	Rep1	1	1.01396	2.70588	2.70588	1.94118	1.94118	5.64706	5.64706	14.1176	14.1176	14.4706	14.4706	21.7059	21.7059	14.3529	14.3529	14.8235	14.8235
		Rep2	1	1.01396	2.70588	2.70588	1.94118	1.94118	5.64706	5.64706	14.1176	14.1176	14.4706	14.4706	21.7059	21.7059	14.3529	14.3529	14.8235	14.8235
		Rep3	1	0.933033	2.70588	2.70588	1.94118	1.94118	5.64706	5.64706	14.1176	14.1176	14.4706	14.4706	21.7059	21.7059	14.3529	14.3529	14.8235	14.8235
	Average(2-△△CT(power))			0.986984		2.70588		1.94118		5.64706		14.1176		14.4706		21.7059		14.3529		14.8235
	STD			0.0467229		0		0		0		0		0		4.35117e-15		0		0
5	100	CBF3.2	1		2.70588		1.94118		5.64706		14.1176		14.4706		21.7059		14.3529		14.8235
			T0		T1		T2		T3		T4		T5		T6		T7		T8
		Replication	Actin	Target0	Actin	Target1	Actin	Target2	Actin	Target3	Actin	Target4	Actin	Target5	Actin	Target6	Actin	Target7	Actin	Target8
CBF1.2	CT	Rep1	21.75	30.25	21.26	29.7765	21.29	29.8065	21.42	27.0151	20.74	24.2462	20.82	24.1119	21.58	24.2978	21.93	24.7762	21.52	24.7559
		Rep2	21.55	30.16	21.68	30.1965	21.32	29.8365	21.42	27.0151	20.87	24.3762	21.26	24.5519	21.32	24.0378	22.04	24.8862	21.21	24.4459
		Rep3	21.86	30.28	21.65	30.1665	21.14	29.6565	21.17	26.7651	20.92	24.4262	21.15	24.4419	21.51	24.2278	22	24.8462	21.8	25.0359
	△CT	Rep1		8.5		8.51648		8.51648		5.59512		3.50625		3.29191		2.71775		2.84624		3.23595
		Rep2		8.61		8.51648		8.51648		5.59512		3.50625		3.29191		2.71775		2.84624		3.23595
		Rep3		8.42		8.51648		8.51648		5.59512		3.50625		3.29191		2.71775		2.84624		3.23595
	Average(CK△CT)			8.51		8.51		8.51		8.51		8.51		8.51		8.51		8.51		8.51
	△△CT	Rep1	0.00648192	-0.01	0.00648192	0.00648192	0.00648192	0.00648192	-2.91488	-2.91488	-5.00375	-5.00375	-5.21809	-5.21809	-5.79225	-5.79225	-5.66376	-5.66376	-5.27405	-5.27405
		Rep2	0.00648192	0.1	0.00648192	0.00648192	0.00648192	0.00648192	-2.91488	-2.91488	-5.00375	-5.00375	-5.21809	-5.21809	-5.79225	-5.79225	-5.66376	-5.66376	-5.27405	-5.27405
		Rep3	0.00648192	-0.09	0.00648192	0.00648192	0.00648192	0.00648192	-2.91488	-2.91488	-5.00375	-5.00375	-5.21809	-5.21809	-5.79225	-5.79225	-5.66376	-5.66376	-5.27405	-5.27405
	2-△△CT(power)	Rep1	0.995517	1.00696	0.995517	0.995517	0.995517	0.995517	7.54167	7.54167	32.0833	32.0833	37.2222	37.2222	55.4167	55.4167	50.6944	50.6944	38.6944	38.6944
		Rep2	0.995517	1.00696	0.995517	0.995517	0.995517	0.995517	7.54167	7.54167	32.0833	32.0833	37.2222	37.2222	55.4167	55.4167	50.6944	50.6944	38.6944	38.6944
		Rep3	0.995517	0.933033	0.995517	0.995517	0.995517	0.995517	7.54167	7.54167	32.0833	32.0833	37.2222	37.2222	55.4167	55.4167	50.6944	50.6944	38.6944	38.6944
	Average(2-△△CT(power))			0.982315		0.995517		0.995517		7.54167		32.0833		37.2222		55.4167		50.6944		38.6944
	STD			0.0426792		1.35974e-16		1.35974e-16		0		0		0		0		0		0
6	40	CBF1.2	0.995517		0.995517		0.995517		7.54167		32.0833		37.2222		55.4167		50.6944		38.6944
			T0		T1		T2		T3		T4		T5		T6		T7		T8
		Replication	Actin	Target0	Actin	Target1	Actin	Target2	Actin	Target3	Actin	Target4	Actin	Target5	Actin	Target6	Actin	Target7	Actin	Target8
CBF1.3	CT	Rep1	21.75	32.37	21.26	31.8704	21.29	31.9004	21.42	28.8328	20.74	25.5008	20.82	24.9958	21.58	25.2533	21.93	25.5136	21.52	25.4548
		Rep2	21.55	32.16	21.68	32.2904	21.32	31.9304	21.42	28.8328	20.87	25.6308	21.26	25.4358	21.32	24.9933	22.04	25.6236	21.21	25.1448
		Rep3	21.86	32.45	21.65	32.2604	21.14	31.7504	21.17	28.5828	20.92	25.6808	21.15	25.3258	21.51	25.1833	22	25.5836	21.8	25.7348
	△CT	Rep1		10.62		10.6104		10.6104		7.41284		4.76077		4.1758		3.6733		3.58357		3.9348
		Rep2		10.61		10.6104		10.6104		7.41284		4.76077		4.1758		3.6733		3.58357		3.9348
		Rep3		10.59		10.6104		10.6104		7.41284		4.76077		4.1758		3.6733		3.58357		3.9348
	Average(CK△CT)			10.6067		10.6067		10.6067		10.6067		10.6067		10.6067		10.6067		10.6067		10.6067
	△△CT	Rep1	0.00369448	0.0133333	0.00369448	0.00369448	0.00369448	0.00369448	-3.19382	-3.19382	-5.8459	-5.8459	-6.43086	-6.43086	-6.93336	-6.93336	-7.02309	-7.02309	-6.67187	-6.67187
		Rep2	0.00369448	0.00333333	0.00369448	0.00369448	0.00369448	0.00369448	-3.19382	-3.19382	-5.8459	-5.8459	-6.43086	-6.43086	-6.93336	-6.93336	-7.02309	-7.02309	-6.67187	-6.67187
		Rep3	0.00369448	-0.0166667	0.00369448	0.00369448	0.00369448	0.00369448	-3.19382	-3.19382	-5.8459	-5.8459	-6.43086	-6.43086	-6.93336	-6.93336	-7.02309	-7.02309	-6.67187	-6.67187
	2-△△CT(power)	Rep1	0.997442	0.990801	0.997442	0.997442	0.997442	0.997442	9.15033	9.15033	57.5163	57.5163	86.2745	86.2745	122.222	122.222	130.065	130.065	101.961	101.961
		Rep2	0.997442	0.990801	0.997442	0.997442	0.997442	0.997442	9.15033	9.15033	57.5163	57.5163	86.2745	86.2745	122.222	122.222	130.065	130.065	101.961	101.961
		Rep3	0.997442	0.997692	0.997442	0.997442	0.997442	0.997442	9.15033	9.15033	57.5163	57.5163	86.2745	86.2745	122.222	122.222	130.065	130.065	101.961	101.961
	Average(2-△△CT(power))			0.993098		0.997442		0.997442		9.15033		57.5163		86.2745		122.222		130.065		101.961
	STD			0.00397885		0		0		0		8.70234e-15		0		0		0		0
7	20	CBF1.3	0.997442		0.997442		0.997442		9.15033		57.5163		86.2745		122.222		130.065		101.961
			T0		T1		T2		T3		T4		T5		T6		T7		T8
		Replication	Actin	Target0	Actin	Target1	Actin	Target2	Actin	Target3	Actin	Target4	Actin	Target5	Actin	Target6	Actin	Target7	Actin	Target8
CBF1.1	CT	Rep1	21.75	40	21.26	39.54	21.29	39.57	21.42	31.5546	20.74	26.407	20.82	25.3307	21.58	27.0281	21.93	27.7026	21.52	26.8312
		Rep2	21.55	40	21.68	39.96	21.32	39.6	21.42	31.5546	20.87	26.537	21.26	25.7707	21.32	26.7681	22.04	27.8126	21.21	26.5212
		Rep3	21.86	40	21.65	39.93	21.14	39.42	21.17	31.3046	20.92	26.587	21.15	25.6607	21.51	26.9581	22	27.7726	21.8	27.1112
	△CT	Rep1		18.25		18.28		18.28		10.1346		5.66698		4.5107		5.44808		5.77264		5.31121
		Rep2		18.45		18.28		18.28		10.1346		5.66698		4.5107		5.44808		5.77264		5.31121
		Rep3		18.14		18.28		18.28		10.1346		5.66698		4.5107		5.44808		5.77264		5.31121
	Average(CK△CT)			18.28		18.28		18.28		18.28		18.28		18.28		18.28		18.28		18.28
	△△CT	Rep1	5.99856e-07	-0.03	5.99856e-07	5.99856e-07	5.99856e-07	5.99856e-07	-8.14542	-8.14542	-12.613	-12.613	-13.7693	-13.7693	-12.8319	-12.8319	-12.5074	-12.5074	-12.9688	-12.9688
		Rep2	5.99856e-07	0.17	5.99856e-07	5.99856e-07	5.99856e-07	5.99856e-07	-8.14542	-8.14542	-12.613	-12.613	-13.7693	-13.7693	-12.8319	-12.8319	-12.5074	-12.5074	-12.9688	-12.9688
		Rep3	5.99856e-07	-0.14	5.99856e-07	5.99856e-07	5.99856e-07	5.99856e-07	-8.14542	-8.14542	-12.613	-12.613	-13.7693	-13.7693	-12.8319	-12.8319	-12.5074	-12.5074	-12.9688	-12.9688
	2-△△CT(power)	Rep1	1	1.02101	1	1	1	1	283.149	283.149	6264.68	6264.68	13962.8	13962.8	7291.09	7291.09	5822.26	5822.26	8016.66	8016.66
		Rep2	1	1.02101	1	1	1	1	283.149	283.149	6264.68	6264.68	13962.8	13962.8	7291.09	7291.09	5822.26	5822.26	8016.66	8016.66
		Rep3	1	0.888843	1	1	1	1	283.149	283.149	6264.68	6264.68	13962.8	13962.8	7291.09	7291.09	5822.26	5822.26	8016.66	8016.66
	Average(2-△△CT(power))			0.976956		1		1		283.149		6264.68		13962.8		7291.09		5822.26		8016.66
	STD			0.0763081		0		0		0		1.1139e-12		0		0		0		0
8	15	CBF1.1	1		1		1		283.149		6264.68		13962.8		7291.09		5822.26		8016.66
			T0		T1		T2		T3		T4		T5		T6		T7		T8
		Replication	Actin	Target0	Actin	Target1	Actin	Target2	Actin	Target3	Actin	Target4	Actin	Target5	Actin	Target6	Actin	Target7	Actin	Target8
MYB15	CT	Rep1	21.75	26.1	21.26	25.7243	21.29	25.7793	21.42	26.0514	20.74	25.3528	20.82	25.6707	21.58	26.3042	21.93	26.9723	21.52	26.5286
		Rep2	21.55	26	21.68	26.1443	21.32	25.8093	21.42	26.0514	20.87	25.4828	21.26	26.1107	21.32	26.0442	22.04	27.0823	21.21	26.2186
		Rep3	21.86	26.15	21.65	26.1143	21.14	25.6293	21.17	25.8014	20.92	25.5328	21.15	26.0007	21.51	26.2342	22	27.0423	21.8	26.8086
	△CT	Rep1		4.35		4.46425		4.48926		4.63138		4.61276		4.85065		4.72424		5.04232		5.00855
		Rep2		4.45		4.46425		4.48926		4.63138		4.61276		4.85065		4.72424		5.04232		5.00855
		Rep3		4.29		4.46425		4.48926		4.63138		4.61276		4.85065		4.72424		5.04232		5.00855
	Average(CK△CT)			4.36333		4.36333		4.36333		4.36333		4.36333		4.36333		4.36333		4.36333		4.36333
	△△CT	Rep1	0	-0.0133333	0.100918	0.100918	0.125925	0.125925	0.268044	0.268044	0.249429	0.249429	0.487317	0.487317	0.360904	0.360904	0.678984	0.678984	0.645218	0.645218
		Rep2	0	0.0866667	0.100918	0.100918	0.125925	0.125925	0.268044	0.268044	0.249429	0.249429	0.487317	0.487317	0.360904	0.360904	0.678984	0.678984	0.645218	0.645218
		Rep3	0	-0.0733333	0.100918	0.100918	0.125925	0.125925	0.268044	0.268044	0.249429	0.249429	0.487317	0.487317	0.360904	0.360904	0.678984	0.678984	0.645218	0.645218
	2-△△CT(power)	Rep1	1	1.00928	0.93244	0.93244	0.916416	0.916416	0.830444	0.830444	0.841229	0.841229	0.71335	0.71335	0.778677	0.778677	0.624605	0.624605	0.639396	0.639396
		Rep2	1	1.00928	0.93244	0.93244	0.916416	0.916416	0.830444	0.830444	0.841229	0.841229	0.71335	0.71335	0.778677	0.778677	0.624605	0.624605	0.639396	0.639396
		Rep3	1	0.941696	0.93244	0.93244	0.916416	0.916416	0.830444	0.830444	0.841229	0.841229	0.71335	0.71335	0.778677	0.778677	0.624605	0.624605	0.639396	0.639396
	Average(2-△△CT(power))			0.986755		0.93244		0.916416		0.830444		0.841229		0.71335		0.778677		0.624605		0.639396
	STD			0.0390224		0		0		0		0		1.35974e-16		0		0		0
9	10	MYB15	1		0.93244		0.916416		0.830444		0.841229		0.71335		0.778677		0.624605		0.639396
			T0		T1		T2		T3		T4		T5		T6		T7		T8
		Replication	Actin	Target0	Actin	Target1	Actin	Target2	Actin	Target3	Actin	Target4	Actin	Target5	Actin	Target6	Actin	Target7	Actin	Target8
SOC1	CT	Rep1	21.75	27	21.26	27.7341	21.29	25.6431	21.42	26.2125	20.74	26.7319	20.82	27.0973	21.58	28.4524	21.93	28.1462	21.52	27.3937
		Rep2	21.55	26.85	21.68	28.1541	21.32	25.6731	21.42	26.2125	20.87	26.8619	21.26	27.5373	21.32	28.1924	22.04	28.2562	21.21	27.0837
		Rep3	21.86	27	21.65	28.1241	21.14	25.4931	21.17	25.9625	20.92	26.9119	21.15	27.4273	21.51	28.3824	22	28.2162	21.8	27.6737
	△CT	Rep1		5.25		6.47405		4.35308		4.79248		5.99195		6.27731		6.87243		6.21619		5.8737
		Rep2		5.3		6.47405		4.35308		4.79248		5.99195		6.27731		6.87243		6.21619		5.8737
		Rep3		5.14		6.47405		4.35308		4.79248		5.99195		6.27731		6.87243		6.21619		5.8737
	Average(CK△CT)			5.23		5.23		5.23		5.23		5.23		5.23		5.23		5.23		5.23
	△△CT	Rep1	0	0.02	1.24405	1.24405	-0.876916	-0.876916	-0.437518	-0.437518	0.761947	0.761947	1.04731	1.04731	1.64243	1.64243	0.986186	0.986186	0.643703	0.643703
		Rep2	0	0.07	1.24405	1.24405	-0.876916	-0.876916	-0.437518	-0.437518	0.761947	0.761947	1.04731	1.04731	1.64243	1.64243	0.986186	0.986186	0.643703	0.643703
		Rep3	0	-0.09	1.24405	1.24405	-0.876916	-0.876916	-0.437518	-0.437518	0.761947	0.761947	1.04731	1.04731	1.64243	1.64243	0.986186	0.986186	0.643703	0.643703
	2-△△CT(power)	Rep1	1	0.986233	0.422184	0.422184	1.83645	1.83645	1.35427	1.35427	0.5897	0.5897	0.483871	0.483871	0.320317	0.320317	0.50481	0.50481	0.640068	0.640068
		Rep2	1	0.986233	0.422184	0.422184	1.83645	1.83645	1.35427	1.35427	0.5897	0.5897	0.483871	0.483871	0.320317	0.320317	0.50481	0.50481	0.640068	0.640068
		Rep3	1	0.952638	0.422184	0.422184	1.83645	1.83645	1.35427	1.35427	0.5897	0.5897	0.483871	0.483871	0.320317	0.320317	0.50481	0.50481	0.640068	0.640068
	Average(2-△△CT(power))			0.975034		0.422184		1.83645		1.35427		0.5897		0.483871		0.320317		0.50481		0.640068
	STD			0.0193959		0		0		0		0		0		0		0		0
10	10	SOC1	1		0.422184		1.83645		1.35427		0.5897		0.483871		0.320317		0.50481		0.640068
			T0		T1		T2		T3		T4		T5		T6		T7		T8
		Replication	Actin	Target0	Actin	Target1	Actin	Target2	Actin	Target3	Actin	Target4	Actin	Target5	Actin	Target6	Actin	Target7	Actin	Target8
BZR1.2	CT	Rep1	21.75	27.55	21.26	27.9508	21.29	27.1328	21.42	27.2535	20.74	27.9229	20.82	27.4472	21.58	27.9884	21.93	26.0431	21.52	25.6024
		Rep2	21.55	27.48	21.68	28.3708	21.32	27.1628	21.42	27.2535	20.87	28.0529	21.26	27.8872	21.32	27.7284	22.04	26.1531	21.21	25.2924
		Rep3	21.86	27.65	21.65	28.3408	21.14	26.9828	21.17	27.0035	20.92	28.1029	21.15	27.7772	21.51	27.9184	22	26.1131	21.8	25.8824
	△CT	Rep1		5.8		6.69077		5.84278		5.83354		7.18289		6.62715		6.40841		4.11306		4.08237
		Rep2		5.93		6.69077		5.84278		5.83354		7.18289		6.62715		6.40841		4.11306		4.08237
		Rep3		5.79		6.69077		5.84278		5.83354		7.18289		6.62715		6.40841		4.11306		4.08237
	Average(CK△CT)			5.84		5.84		5.84		5.84		5.84		5.84		5.84		5.84		5.84
	△△CT	Rep1	0.00138787	-0.04	0.850774	0.850774	0.00277708	0.00277708	-0.00645915	-0.00645915	1.34289	1.34289	0.787151	0.787151	0.568411	0.568411	-1.72694	-1.72694	-1.75763	-1.75763
		Rep2	0.00138787	0.09	0.850774	0.850774	0.00277708	0.00277708	-0.00645915	-0.00645915	1.34289	1.34289	0.787151	0.787151	0.568411	0.568411	-1.72694	-1.72694	-1.75763	-1.75763
		Rep3	0.00138787	-0.05	0.850774	0.850774	0.00277708	0.00277708	-0.00645915	-0.00645915	1.34289	1.34289	0.787151	0.787151	0.568411	0.568411	-1.72694	-1.72694	-1.75763	-1.75763
	2-△△CT(power)	Rep1	0.999038	1.02811	0.554487	0.554487	0.998077	0.998077	1.00449	1.00449	0.394231	0.394231	0.579487	0.579487	0.674359	0.674359	3.31026	3.31026	3.38141	3.38141
		Rep2	0.999038	1.02811	0.554487	0.554487	0.998077	0.998077	1.00449	1.00449	0.394231	0.394231	0.579487	0.579487	0.674359	0.674359	3.31026	3.31026	3.38141	3.38141
		Rep3	0.999038	0.939523	0.554487	0.554487	0.998077	0.998077	1.00449	1.00449	0.394231	0.394231	0.579487	0.579487	0.674359	0.674359	3.31026	3.31026	3.38141	3.38141
	Average(2-△△CT(power))			0.998583		0.554487		0.998077		1.00449		0.394231		0.579487		0.674359		3.31026		3.38141
	STD			0.0511481		0		0		0		0		0		0		0		0
11	15	BZR1.2	0.999038		0.554487		0.998077		1.00449		0.394231		0.579487		0.674359		3.31026		3.38141
			T0		T1		T2		T3		T4		T5		T6		T7		T8
		Replication	Actin	Target0	Actin	Target1	Actin	Target2	Actin	Target3	Actin	Target4	Actin	Target5	Actin	Target6	Actin	Target7	Actin	Target8
CBF2	CT	Rep1	21.75	23.05	21.26	22.9562	21.29	24.0159	21.42	24.824	20.74	23.0065	20.82	23.7385	21.58	24.7209	21.93	24.7173	21.52	24.187
		Rep2	21.55	23	21.68	23.3762	21.32	24.0459	21.42	24.824	20.87	23.1365	21.26	24.1785	21.32	24.4609	22.04	24.8273	21.21	23.877
		Rep3	21.86	23.18	21.65	23.3462	21.14	23.8659	21.17	24.574	20.92	23.1865	21.15	24.0685	21.51	24.6509	22	24.7873	21.8	24.467
	△CT	Rep1		1.3		1.69615		2.7259		3.40397		2.26647		2.91855		3.14094		2.7873		2.66701
		Rep2		1.45		1.69615		2.7259		3.40397		2.26647		2.91855		3.14094		2.7873		2.66701
		Rep3		1.32		1.69615		2.7259		3.40397		2.26647		2.91855		3.14094		2.7873		2.66701
	Average(CK△CT)			1.35667		1.35667		1.35667		1.35667		1.35667		1.35667		1.35667		1.35667		1.35667
	△△CT	Rep1	0	-0.0566667	0.339486	0.339486	1.36923	1.36923	2.04731	2.04731	0.909802	0.909802	1.56188	1.56188	1.78427	1.78427	1.43063	1.43063	1.31034	1.31034
		Rep2	0	0.0933333	0.339486	0.339486	1.36923	1.36923	2.04731	2.04731	0.909802	0.909802	1.56188	1.56188	1.78427	1.78427	1.43063	1.43063	1.31034	1.31034
		Rep3	0	-0.0366667	0.339486	0.339486	1.36923	1.36923	2.04731	2.04731	0.909802	0.909802	1.56188	1.56188	1.78427	1.78427	1.43063	1.43063	1.31034	1.31034
	2-△△CT(power)	Rep1	1	1.04006	0.790323	0.790323	0.387097	0.387097	0.241935	0.241935	0.532258	0.532258	0.33871	0.33871	0.290323	0.290323	0.370968	0.370968	0.403226	0.403226
		Rep2	1	1.04006	0.790323	0.790323	0.387097	0.387097	0.241935	0.241935	0.532258	0.532258	0.33871	0.33871	0.290323	0.290323	0.370968	0.370968	0.403226	0.403226
		Rep3	1	0.937354	0.790323	0.790323	0.387097	0.387097	0.241935	0.241935	0.532258	0.532258	0.33871	0.33871	0.290323	0.290323	0.370968	0.370968	0.403226	0.403226
	Average(2-△△CT(power))			1.00582		0.790323		0.387097		0.241935		0.532258		0.33871		0.290323		0.370968		0.403226
	STD			0.059297		0		6.7987e-17		0		0		6.7987e-17		0		0		0
12	70	CBF2	1		0.790323		0.387097		0.241935		0.532258		0.33871		0.290323		0.370968		0.403226
			T0		T1		T2		T3		T4		T5		T6		T7		T8
		Replication	Actin	Target0	Actin	Target1	Actin	Target2	Actin	Target3	Actin	Target4	Actin	Target5	Actin	Target6	Actin	Target7	Actin	Target8
EIN3.1	CT	Rep1	21.75	31.5	21.26	31.0221	21.29	31.0521	21.42	31.1821	20.74	30.5021	20.82	26.3282	21.58	26.7257	21.93	26.0757	21.52	25.312
		Rep2	21.55	31.31	21.68	31.4421	21.32	31.0821	21.42	31.1821	20.87	30.6321	21.26	26.7682	21.32	26.4657	22.04	26.1857	21.21	25.002
		Rep3	21.86	31.6	21.65	31.4121	21.14	30.9021	21.17	30.9321	20.92	30.6821	21.15	26.6582	21.51	26.6557	22	26.1457	21.8	25.592
	△CT	Rep1		9.75		9.76213		9.76213		9.76213		9.76213		5.50824		5.14567		4.14567		3.79204
		Rep2		9.76		9.76213		9.76213		9.76213		9.76213		5.50824		5.14567		4.14567		3.79204
		Rep3		9.74		9.76213		9.76213		9.76213		9.76213		5.50824		5.14567		4.14567		3.79204
	Average(CK△CT)			9.75		9.75		9.75		9.75		9.75		9.75		9.75		9.75		9.75
	△△CT	Rep1	0.0121266	0	0.0121266	0.0121266	0.0121266	0.0121266	0.0121266	0.0121266	0.0121266	0.0121266	-4.24176	-4.24176	-4.60433	-4.60433	-5.60433	-5.60433	-5.95796	-5.95796
		Rep2	0.0121266	0.01	0.0121266	0.0121266	0.0121266	0.0121266	0.0121266	0.0121266	0.0121266	0.0121266	-4.24176	-4.24176	-4.60433	-4.60433	-5.60433	-5.60433	-5.95796	-5.95796
		Rep3	0.0121266	-0.01	0.0121266	0.0121266	0.0121266	0.0121266	0.0121266	0.0121266	0.0121266	0.0121266	-4.24176	-4.24176	-4.60433	-4.60433	-5.60433	-5.60433	-5.95796	-5.95796
	2-△△CT(power)	Rep1	0.99163	1	0.99163	0.99163	0.99163	0.99163	0.99163	0.99163	0.99163	0.99163	18.9189	18.9189	24.3243	24.3243	48.6486	48.6486	62.1622	62.1622
		Rep2	0.99163	1	0.99163	0.99163	0.99163	0.99163	0.99163	0.99163	0.99163	0.99163	18.9189	18.9189	24.3243	24.3243	48.6486	48.6486	62.1622	62.1622
		Rep3	0.99163	0.993092	0.99163	0.99163	0.99163	0.99163	0.99163	0.99163	0.99163	0.99163	18.9189	18.9189	24.3243	24.3243	48.6486	48.6486	62.1622	62.1622
	Average(2-△△CT(power))			0.997697		0.99163		0.99163		0.99163		0.99163		18.9189		24.3243		48.6486		62.1622
	STD			0.00398805		0		0		0		0		0		0		0		0
13	20	EIN3.1	0.99163		0.99163		0.99163		0.99163		0.99163		18.9189		24.3243		48.6486		62.1622
